# Supplementary material for: Online dietary intake assessment using a graphical food frequency app (eNutri): Usability metrics from the EatWellUK study
Source: PLoS One. 2018 Aug 10;13(8):e0202006. doi: 10.1371/journal.pone.0202006 (PMC6086444; doi:10.1371/journal.pone.0202006)
Supplement: S1 Table — (XLSX) [file pone.0202006.s003.xlsx]

## Sheet: Table A
Table A. Demographic characteristics of the younger (n=10 <60 years) and older (n=10) participants of the formative study
Characteristics	Younger	Older	Total	%
Sex
Female	6	6	12	60
Male	4	4	8	40
Level of Education
Less than secondary	0	0	0	0
Secondary	3	2	5	25
College	3	0	3	15
Bachelor	4	2	6	30
Postgraduate	0	6	6	30
Age (years)
Mean	38	65	51
Range	18-59	60-77	18-77
BMI (kg/m2)
Mean	26.1	22.5	24.3
Range	18.9-38.0	17.7-26.6	17.7-38.0

## Sheet: Table B
Table B. Overall perceived quality of the system by the younger (n=10 <60 years) and older (n=10) participants in the formative study
Perceived quality	Younger	Older	Total	%
Best Imaginable	1	0	1	5
Excellent	5	1	6	30
Good	4	7	11	55
Fair	0	2	2	10
Poor	0	0	0	0
Awful	0	0	0	0
Worst Imaginable	0	0	0	0

## Sheet: Table C
Table C. Technology familiarity of the younger (n=10 <60 years) and older (n=10) participants (formative study)
Device type	Desktop computer		Laptop		Tablet		Smartphones
Age group	Younger	Older	Younger	Older	Younger	Older	Younger	Older
Main device	2	4	3	1	1	4	4	1
Frequency of use
Every day	6	6	7	2	4	4	10	5
Every 2-3 days	2	1	1	0	1	0	0	1
Once a week	2	0	0	1	0	2	0	0
Once a month	0	1	0	0	1	0	0	0
Rarely	0	0	0	2	3	0	0	1
Never	0	2	2	5	1	4	0	3
Period of ownership
Never	3	2	2	6	1	5	0	3
Less than 1 year	1	0	0	1	1	1	1	1
1 year	0	0	1	0	2	0	1	0
2 years	0	0	0	1	2	2	0	4
3 years	0	0	0	1	1	1	0	0
4 years+	6	8	7	1	0	1	8	2

## Sheet: Table D
Table D. Participants (n=20) characteristics data (formative study)
ID	gender	age	group	Level of Education	How often do you use a (desktop)?	How often do you use a (laptop)?	How often do you use a (tablet)?	How often do you use a (smartphone)?	How long do you own a (desktop)	How long do you own a (laptop)	How long do you own a (tablet)	How long do you own a (smartphone)	How often do you access the Internet?	What main device do you use to access the Internet?
1	female	61	Older	College	Never	Everyday	Never	Everyday	N/A	>4 years	N/A	2 years	Everyday	Smartphone
2	female	18	Younger	Secondary	Everyday	Everyday	Every 2-3 days	Everyday	N/A	1 year	1 year	1 year	Everyday	Smartphone
3	female	66	Older	Bachelor	Everyday	Once a week	Never	Everyday	>4 years	2 years	N/A	>4 years	Everyday	Desktop
4	female	59	Younger	Secondary	Once a week	Never	Everyday	Everyday	>4 years	N/A	1 year	<1 year	Everyday	Desktop
5	male	54	Younger	Bachelor	Every 2-3 days	Never	Everyday	Everyday	N/A	N/A	3 years	>4 years	Everyday	Tablet
6	male	60	Older	Secondary	Everyday	Never	Once a week	Everyday	>4 years	N/A	>4 years	>4 years	Everyday	Desktop
7	male	69	Older	Secondary	Everyday	Never	Once a week	Never	>4 years	N/A	2 years	N/A	Everyday	Desktop
8	female	71	Older	Secondary	Once a month	Never	Everyday	Never	>4 years	N/A	2 years	N/A	Everyday	Tablet
9	male	60	Older	Bachelor	Everyday	Rarely	Everyday	Everyday	>4 years	N/A	3 years	2 years	Everyday	Tablet
10	female	61	Older	Bachelor	Every 2-3 days	Rarely	Everyday	Never	>4 years	N/A	<1 year	N/A	Everyday	Tablet
11	female	66	Older	Bachelor	Everyday	Never	Never	Rarely	>4 years	N/A	N/A	2 years	Everyday	Desktop
12	male	77	Older	College	Never	Never	Everyday	Every 2-3 days	N/A	<1 year	N/A	<1 year	Everyday	Tablet
13	female	26	Younger	Postgraduate	Everyday	Every 2-3 days	Rarely	Everyday	>4 years	>4 years	N/A	>4 years	Everyday	Smartphone
14	female	61	Older	College	Everyday	Everyday	Never	Everyday	>4 years	3 years	N/A	2 years	Everyday	Laptop
15	male	49	Younger	Bachelor	Every 2-3 days	Everyday	Once a month	Everyday	<1 year	>4 years	2 years	>4 years	Everyday	Smartphone
16	female	45	Younger	Postgraduate	Once a week	Everyday	Never	Everyday	N/A	>4 years	>4 years	>4 years	Everyday	Laptop
17	male	27	Younger	Postgraduate	Everyday	Everyday	Everyday	Everyday	>4 years	>4 years	2 years	>4 years	Everyday	Laptop
18	female	30	Younger	Postgraduate	Everyday	Everyday	Everyday	Everyday	>4 years	>4 years	>4 years	>4 years	Everyday	Smartphone
19	male	30	Younger	Postgraduate	Everyday	Everyday	Rarely	Everyday	>4 years	>4 years	<1 year	>4 years	Everyday	Laptop
20	female	39	Younger	Postgraduate	Everyday	Everyday	Rarely	Everyday	>4 years	>4 years	>4 years	>4 years	Everyday	Desktop

## Sheet: Table E
Table E. System Usability Scale (SUS) data (formative study)
ID	Group	SUS	Overall ID	Difficulties?	Q1	Q2	Q3	Q4	Q5	Q6	Q7	Q8	Q9	Q10
1	Older	80	Good	No	4	2	5	1	4	2	4	2	4	2
2	Younger	87.5	Excellent	No	4	2	5	1	4	2	4	1	5	1
3	Older	72.5	Good	Yes	3	2	4	2	4	2	4	2	4	2
4	Younger	65	Good	Yes	3	3	3	2	4	3	4	2	4	2
5	Younger	75	Good	Yes	4	2	4	1	4	2	4	2	3	2
6	Older	67.5	Fair	Yes	3	3	4	1	4	3	4	2	3	2
7	Older	67.5	Good	No	3	3	4	2	4	2	4	2	4	3
8	Older	82.5	Good	No	4	2	4	1	4	2	4	1	4	1
9	Older	70	Good	Yes	3	2	4	1	3	3	4	3	4	1
10	Older	80	Good	No	3	1	4	1	4	2	4	2	4	1
11	Older	75	Good	Yes	3	2	4	1	4	2	4	2	3	1
12	Older	75	Excellent	No	4	2	4	2	4	2	4	2	4	2
13	Younger	90	Excellent	No	4	2	5	1	4	2	5	1	5	1
14	Older	57.5	Fair	Yes	3	3	2	1	3	2	4	3	2	2
15	Younger	95	Best Imaginable	No	4	1	5	1	4	1	5	1	5	1
16	Younger	80	Excellent	Yes	3	2	4	1	4	1	4	1	4	2
17	Younger	82.5	Excellent	Yes	4	2	3	1	4	2	5	1	4	1
18	Younger	90	Good	Yes	5	1	4	1	4	1	4	2	5	1
19	Younger	67.5	Good	Yes	4	3	4	3	4	3	4	2	4	2
20	Younger	77.5	Excellent	No	2	4	4	1	5	1	4	1	4	1

## Sheet: Table F
Table F. FFQ completion timestamps during the formative study (n=20)
ID	FFQCompletionDate	0	1	2	3	4	5	6	7	8	9	10	11	12	13	14	15	16	17	18	19	20	21	22	23	24	25	26	27	28	29	30	31	32	33	34	35	36	37	38	39	40	41	42	43	44	45	46	47
1	2017-04-20	1/day	Never	Never	Never	1/week	2-4/week	Never	Never	1-3/month	Never	1/day	Never	1/week	2-4/week	1-3/month	1/week	1/week	1/week	1/week	1/week	1/week	1/week	1-3/month	Never	Never	Never	Never	1-3/month	Never	Never	2-4/week	Never	Never	Never	Never	Never	Never	Never	1/week	Never	1-3/month	1/week	1/week	1/week	1-3/month	1-3/month	Never	Never
2	2017-04-20	Never	Never	Never	Never	1/week	5-6/week	Never	Never	1/week	Never	Never	Never	1/week	1/week	Never	Never	Never	1/week	Never	1/week	Never	1/week	Never	Never	Never	Never	Never	Never	Never	1-3/month	1/week	Never	Never	Never	Never	Never	Never	Never	1/week	1-3/month	Never	1-3/month	1/week	Never	1/week	Never	Never	Never
3	2017-04-20	Never	Never	Never	1/week	1/week	1/week	Never	1/week	1/week	Never	1/week	2-4/week	1/week	1/week	Never	Never	1/week	Never	1/week	Never	Never	Never	Never	Never	1/week	1/week	1/week	Never	Never	Never	1/week	Never	Never	Never	Never	Never	Never	Never	Never	Never	Never	1/week	1/week	Never	Never	1-3/month	Never	Never
4	2017-04-20	>6/day	Never	Never	Never	1/week	5-6/week	Never	1-3/month	1-3/month	Never	1/week	1/week	1/week	2-4/week	1-3/month	1-3/month	1/week	1/week	2-4/week	1/week	1-3/month	Never	Never	Never	1/week	1/week	1-3/month	1/week	1-3/month	Never	1/week	1-3/month	1-3/month	Never	1-3/month	Never	Never	Never	Never	Never	1-3/month	1/week	2-4/week	Never	1/week	1-3/month	Never	Never
5	2017-04-21	2-4/week	Never	1/week	Never	2-4/week	2-4/week	Never	Never	Never	1-3/month	5-6/week	1/week	Never	Never	Never	1-3/month	Never	1-3/month	1-3/month	1-3/month	Never	Never	Never	Never	1/week	1-3/month	1-3/month	1-3/month	Never	Never	1/week	1/week	1-3/month	Never	1/week	Never	1-3/month	Never	Never	Never	Never	1/week	Never	1-3/month	1-3/month	1-3/month	Never	Never
6	2017-04-21	1/week	1/day	1/day	Never	Never	1/day	Never	Never	1-3/month	Never	1-3/month	Never	2-4/week	2-4/week	Never	2-4/week	1/week	Never	1-3/month	Never	1-3/month	1/week	Never	Never	1/week	1-3/month	1-3/month	1-3/month	1/week	1-3/month	1-3/month	1-3/month	1/week	1-3/month	1-3/month	1-3/month	Never	1-3/month	Never	Never	Never	Never	Never	1-3/month	Never	Never	Never	Never
7	2017-04-21	Never	1/day	Never	1/day	Never	1/day	Never	Never	Never	1-3/month	1/week	Never	2-3/day	1/week	1/week	2-3/day	1/week	Never	1/week	Never	1-3/month	1-3/month	Never	Never	1/week	Never	1-3/month	2-4/week	Never	Never	>6/day	Never	Never	Never	Never	Never	Never	Never	1-3/month	Never	Never	1/week	1/week	Never	Never	Never	Never	Never
8	2017-04-21	5-6/week	1/week	Never	2-4/week	Never	5-6/week	Never	Never	1-3/month	1-3/month	Never	1/week	2-4/week	2-4/week	Never	1-3/month	1-3/month	Never	1-3/month	Never	Never	Never	Never	Never	1-3/month	Never	1-3/month	Never	Never	Never	1/week	Never	Never	Never	Never	Never	1-3/month	1-3/month	1-3/month	Never	Never	1/week	1/week	Never	1/week	Never	Never	Never
9	2017-05-04	Never	Never	1/week	5-6/week	1/week	2-3/day	Never	Never	2-4/week	Never	1/week	Never	1/week	2-4/week	Never	1/week	1-3/month	Never	Never	1/week	1-3/month	1-3/month	Never	Never	1/week	1-3/month	1-3/month	1-3/month	1-3/month	1-3/month	2-4/week	1-3/month	2-4/week	Never	1-3/month	1-3/month	Never	Never	1-3/month	1-3/month	Never	Never	1/week	Never	Never	Never	Never	Never
10	2017-05-04	1/day	Never	Never	Never	1/day	5-6/week	Never	1/week	1/week	Never	1/week	Never	5-6/week	5-6/week	Never	Never	Never	Never	1/week	Never	Never	Never	Never	Never	1/week	Never	Never	Never	Never	Never	1/week	Never	2-4/week	Never	Never	Never	Never	Never	Never	1/week	Never	1/week	1/week	Never	Never	Never	Never	Never
11	2017-05-04	1-3/month	2-4/week	Never	1-3/month	Never	5-6/week	Never	Never	Never	1-3/month	1-3/month	1-3/month	2-4/week	1-3/month	Never	Never	1-3/month	Never	Never	Never	Never	1-3/month	Never	Never	1-3/month	Never	Never	1-3/month	Never	Never	1-3/month	1-3/month	1/week	1-3/month	1-3/month	Never	1-3/month	Never	Never	Never	Never	1-3/month	Never	1/week	1-3/month	Never	Never	Never
12	2017-05-11	4-6/day	>6/day	Never	>6/day	Never	4-6/day	Never	Never	1/week	Never	Never	Never	Never	1/week	5-6/week	Never	Never	1-3/month	1/week	Never	Never	Never	5-6/week	1/week	1/week	Never	1/week	>6/day	Never	Never	1/week	Never	1/week	Never	Never	Never	Never	Never	Never	Never	Never	1/week	>6/day	Never	1/week	Never	Never	Never
13	2017-05-11	1-3/month	Never	Never	2-4/week	1-3/month	2-4/week	Never	Never	1/week	1-3/month	1/week	1-3/month	1-3/month	1/week	1-3/month	1-3/month	2-4/week	1-3/month	1/week	Never	1-3/month	1-3/month	Never	1-3/month	Never	Never	Never	1-3/month	1-3/month	1-3/month	1-3/month	Never	Never	Never	Never	Never	Never	Never	1-3/month	1-3/month	Never	1-3/month	1-3/month	1/week	Never	Never	Never	Never
14	2017-05-11	5-6/week	5-6/week	Never	5-6/week	Never	>6/day	2-3/day	Never	Never	1-3/month	Never	Never	1/week	Never	2-4/week	1-3/month	1-3/month	Never	1/week	1-3/month	1-3/month	Never	Never	Never	1/week	1-3/month	1-3/month	1/week	Never	Never	2-4/week	Never	Never	Never	Never	Never	Never	5-6/week	Never	1-3/month	2-4/week	Never	2-3/day	5-6/week	1/week	1-3/month	Never	Never
15	2017-05-11	Never	Never	Never	5-6/week	Never	2-4/week	Never	Never	5-6/week	1-3/month	Never	Never	1/week	1-3/month	Never	1/week	1-3/month	1-3/month	2-4/week	Never	1-3/month	1-3/month	Never	Never	1/week	1-3/month	1-3/month	Never	1/week	Never	Never	1-3/month	1-3/month	1/week	1-3/month	1-3/month	Never	Never	1-3/month	Never	Never	1-3/month	Never	Never	Never	Never	Never	Never
16	2017-05-18	Never	Never	Never	Never	2-3/day	Never	Never	Never	Never	2-4/week	2-4/week	Never	5-6/week	2-4/week	2-4/week	Never	2-4/week	Never	5-6/week	Never	2-4/week	2-4/week	Never	1/week	2-4/week	Never	2-4/week	2-4/week	Never	1/week	2-4/week	1/week	2-4/week	Never	1/week	2-4/week	Never	Never	Never	Never	Never	2-4/week	1/week	1/week	Never	Never	Never	Never
17	2017-05-18	Never	1/week	1/week	Never	5-6/week	2-4/week	Never	1/week	Never	1/week	2-4/week	Never	1-3/month	1-3/month	Never	1-3/month	5-6/week	Never	2-4/week	1-3/month	1/week	1-3/month	Never	Never	1/week	1-3/month	Never	Never	1-3/month	Never	2-4/week	Never	1/week	1/week	1-3/month	1/week	Never	Never	1-3/month	Never	Never	1-3/month	1-3/month	Never	Never	1-3/month	Never	Never
18	2017-05-18	Never	Never	Never	Never	2-4/week	2-4/week	Never	1-3/month	1-3/month	2-4/week	2-4/week	Never	1-3/month	1-3/month	Never	1-3/month	2-4/week	2-4/week	2-4/week	2-4/week	1-3/month	1-3/month	Never	Never	2-4/week	1-3/month	1-3/month	Never	1-3/month	1-3/month	2-4/week	1-3/month	Never	Never	1-3/month	1-3/month	Never	Never	Never	Never	Never	Never	Never	Never	Never	Never	Never	Never
19	2017-05-18	Never	Never	Never	Never	2-4/week	2-4/week	1-3/month	2-4/week	1-3/month	1-3/month	1-3/month	Never	1/week	1/week	Never	1-3/month	2-4/week	Never	2-4/week	2-4/week	Never	1-3/month	Never	Never	1-3/month	Never	1-3/month	1-3/month	2-4/week	Never	2-4/week	Never	1-3/month	1-3/month	Never	Never	Never	Never	Never	Never	1-3/month	1-3/month	1-3/month	1-3/month	1-3/month	Never	Never	Never
20	2017-05-25	1-3/month	Never	1-3/month	Never	2-4/week	Never	Never	1/week	Never	Never	Never	1/week	1-3/month	1-3/month	Never	1-3/month	1/day	Never	1/week	Never	1-3/month	1-3/month	1-3/month	Never	2-4/week	Never	Never	Never	1-3/month	1-3/month	2-4/week	Never	Never	1-3/month	1-3/month	Never	1-3/month	1-3/month	1-3/month	Never	1-3/month	1-3/month	2-4/week	2-4/week	1-3/month	1-3/month	Never	1-3/month
[truncated: 580 more columns]

## Sheet: Table G
Table G. Summary of the semi-structured interviews (formative study)
ID	Completed without assistance	Describe Experience	Advantages	Disadvantages
1	Yes	Confident Fine I don't how you can make it more interesting	Easy to use	Exercising section was the most confusing Because it's so simple, you cannot elaborate No place to inform Yoga or weights. It's not tailored to me.
2	Yes	You don't need to be taught how to use it	Easy to use Self-explanatory	No
3	Yes		Easy to use	More explanation to help during the process; Food list: not sure the next question will be
4	Yes		Easy to use Easy to answer No need to type People would be use to use even if they don't use tablets I didn't have to think much.Portion sizes very clear	Frequencies: jump between months/weeks/days Not sure what food item comes next
5	Yes	Limited number of choices	Easy to use Helps focusing your thinking. Quite of forcing it... which is good.. Quite Clear Much easier than a food diary	Selecting the portion size wasn't obvious Order of the frequencies was confusing
6	Yes		Easy to use It's definetely beneficial	Difficult to estimate the frequency (seasonal) ans portion size (e.g. bananas are pretty much the same)
7	Yes		Enjoyed it I liked it Plates: Fork and knife (reference)	I wasn't entirely sure about the frequencies. For me should be Once a day, Once a week, etc. Some of the foods I have so rarely;
8	Yes		Easy to understand. I knew exactly what to do	I couldn't be exactly accurate when selecting the frequencies and portions;
9	Yes		Possibility to return (previous item)	Order of the frequencies
10	Yes	I wasn't very confident coming in, but it was quite simple	Easy to use	I didn't find the portion sizes easy to understand (e.g. bread) It wasn't very pretty/colourful Frequencies weren't in a sensible order
11	Yes	It was my first time using a tablet	Easy to use Easy to go back	Frequency: I was reading it down. I was a bit uncertain.
12	Yes	No problem	Quite interesting Language was very good	Frequency: per day instead /day
13	Yes	Quite relaxed	Very user-friendly Flowed very well Straighforward	It was quite repetitive, but it wasn't too bad. I wasn't exausthed at the end…
14	Yes		Well setup	Frequencies: I had to concentrate a lot… it was my biggest stress.
15	Yes	It's very interesting. After a short period of time answering those questions and to come up with this report is beneficial.	Easy to use Go back and change	On the application I can't think anything to make it better
16	Yes		Easy to use Very intuitive Interface is friendly	None
17	Yes		Good Very intuitive very straighforward very intuitive	None
18	Yes	Not so long. Lots of thinking but necessary	Quite simple very clear	I liked everything
19	Yes		Simple to use	Portion sizes were close to each other; Frequencies: I think daily/weekly/monthly
20	Yes		User friendly Easy to navigate	None
