# Supplementary material for: Online dietary intake assessment using a graphical food frequency app (eNutri): Usability metrics from the EatWellUK study
Source: PLoS One. 2018 Aug 10;13(8):e0202006. doi: 10.1371/journal.pone.0202006 (PMC6086444; doi:10.1371/journal.pone.0202006)
Supplement: S2 Table — (XLSX) [file pone.0202006.s004.xlsx]

## Sheet: Table A
Table A. System Usability Scale (SUS) data collected in the EatWellUK study
userID	SUS	Date	Overall	Difficulties?	Q1	Q2	Q3	Q4	Q5	Q6	Q7	Q8	Q9	Q10	Description
1	77.5	2017-08-18	3	No	4	2	4	1	4	2	4	2	4	2	1
3	77.5	2017-08-18	3	Yes	1	1	5	1	4	1	5	4	5	2	The blue button covered the lower left answer option so I had to guess what it was.
4	62.5	2017-08-28	4	Yes	4	2	3	2	3	2	4	2	3	4	vocabulary
5	67.5	2017-09-19	3	No	3	3	4	1	2	3	4	2	4	1	1
6	77.5	2017-09-29	3	No	5	2	4	1	4	3	4	2	4	2	1
7	97.5	2017-09-29	1	No	4	1	5	1	5	1	5	1	5	1	1
8	87.5	2017-09-20	1	No	4	5	5	1	5	1	5	1	5	1	1
9	77.5	2017-09-28	2	No	4	2	4	1	4	2	4	2	4	2	1
10	77.5	2017-09-23	2	No	4	2	4	1	4	2	4	2	4	2	1
11	80	2017-10-03	2	No	3	2	4	1	3	2	5	1	4	1	1
12	80	2017-09-11	3	No	4	2	4	1	4	2	4	2	4	1	1
13	85	2017-08-25	2	Yes	3	3	5	1	3	1	5	1	5	1	I am retired so I the first questions about physical activity were irrelevant. however, your reply to my email made clear that I could simply refer to my normal daytime activity.
14	100	2017-09-20	1	Yes	5	1	5	1	5	1	5	1	5	1
15	70	2017-09-11	3	No	3	2	4	2	3	2	4	2	4	2	1
16	85	2017-10-05	2	No	4	2	5	2	4	2	5	1	4	1	1
17	77.5	2017-08-22	3	No	3	2	4	1	3	2	4	1	4	1	1
18	77.5	2017-09-24	2	Yes	3	2	4	1	4	1	5	4	4	1	When on images of food you can't opt to go backwards
19	77.5	2017-09-17	2	No	5	2	4	2	4	2	4	2	4	2	1
20	82.5	2017-10-29	2	No	3	1	5	2	3	1	5	1	5	3	1
21	92.5	2017-09-10	2	No	4	1	5	1	5	2	4	1	5	1	1
22	65	2017-08-25	4	No	2	4	3	2	3	2	4	1	4	1	1
23	100	2017-10-09	2	No	5	1	5	1	5	1	5	1	5	1	1
24	100	2017-08-21	2	No	5	1	5	1	5	1	5	1	5	1	1
25	72.5	2017-09-14	4	No	4	2	4	1	3	3	4	2	4	2	1
26	80	2017-09-04	3	No	4	2	4	1	4	2	4	2	4	1	1
27	75	2017-09-23	2	No	3	2	4	1	4	2	4	2	3	1	1
28	50	2017-09-21	4	Yes	3	3	3	3	3	3	3	3	3	3	I don't understand what system this survey is describing, I have only answered a questionnaire so far, and have no experience of using the system (this second survey came up straight after the food survey)
29	67.5	2017-08-18	4	Yes	3	2	4	1	3	3	4	2	3	2	I didn't know what to do with the images at the first time
30	85	2017-08-18	3	No	4	2	4	1	4	1	4	1	4	1	1
31	85	2017-08-21	2	No	3	2	4	1	4	1	4	1	5	1	1
32	75	2017-08-21	3	No	4	2	4	2	4	2	4	2	4	2	1
33	65	2017-08-31	3	Yes	4	3	4	2	3	3	4	2	4	3	I am retired, no section for that
34	90	2017-08-28	1	No	4	1	5	1	4	2	5	2	5	1	1
35	72.5	2017-08-21	2	No	4	2	4	2	4	3	4	2	4	2	1
36	92.5	2017-09-07	2	No	4	1	5	1	4	1	4	1	5	1	1
37	85	2017-09-21	2	Yes	2	1	5	1	3	2	5	1	5	1
38	75	2017-08-21	2	No	4	2	4	2	3	3	4	1	4	1	1
39	67.5	2017-08-22	3	No	3	2	3	2	4	2	3	2	4	2	1
40	70	2017-08-21	2	No	3	2	4	2	3	2	4	2	4	2	1
42	70	2017-08-21	2	No	4	3	4	2	3	2	4	2	4	2	1
43	60	2017-08-21	4	No	2	3	3	2	3	2	4	2	3	2	1
44	90	2017-08-31	2	No	3	1	5	1	4	2	5	1	5	1	1
45	85	2017-08-18	3	Yes	3	1	5	1	3	3	5	1	5	1	Browser compatibility
46	75	2017-09-04	3	No	4	2	4	1	4	5	4	1	4	1	1
47	75	2017-09-23	3	No	3	2	4	1	4	2	5	3	4	2	1
48	90	2017-08-21	1	Yes	5	1	4	1	4	2	4	1	5	1	No problem at all
49	57.5	2017-09-05	4	Yes	3	3	3	2	3	3	4	2	3	3	Not so much the system but I didn't feel that it was possible to give completely accurate answers because of the way questions are asked and the available answers
50	72.5	2017-09-15	3	No	3	2	4	2	4	2	4	2	4	2	1
51	87.5	2017-09-02	3	No	4	1	4	1	4	1	4	1	4	1	1
52	75	2017-09-14	3	No	2	2	4	1	4	2	4	2	4	1	1
53	87.5	2017-09-15	2	No	5	1	5	1	3	2	5	2	4	1	1
54	70	2017-08-29	3	No	3	2	4	2	3	2	4	2	4	2	1
55	77.5	2017-09-18	3	Yes	4	2	2	1	4	2	5	2	4	1	Sensitivity of the graphics to record choices when touched
56	87.5	2017-09-21	2	No	3	2	4	1	5	2	5	1	5	1	1
57	85	2017-09-15	3	No	4	2	4	1	4	2	5	1	4	1	1
58	82.5	2017-10-13	3	Yes	4	2	4	1	4	1	4	2	4	1	Sometimes missed change in questions due to similar wording
59	87.5	2017-09-25	3	No	4	2	5	1	4	2	4	1	5	1	1
60	85	2017-08-29	2	No	3	3	4	1	4	1	5	1	5	1	1
61	85	2017-09-14	3	No	4	2	4	1	3	2	5	1	5	1	1
62	75	2017-09-18	3	No	3	3	3	1	4	3	4	1	5	1	1
63	85	2017-09-14	3	No	3	2	5	1	4	1	5	2	4	1	1
64	67.5	2017-09-28	3	No	3	1	4	2	3	4	4	2	4	2	1
65	87.5	2017-08-26	2	No	3	1	5	1	4	2	4	1	5	1	1
66	75	2017-08-25	4	No	5	2	4	5	5	3	4	1	4	1	1
67	92.5	2017-09-23	2	No	4	2	5	1	4	1	5	1	5	1	1
68	75	2017-08-19	2	No	2	2	4	1	4	2	4	2	5	2	1
70	72.5	2017-08-22	3	No	3	2	5	1	3	3	4	2	4	2	1
71		2017-08-21			3	3	3	3	3	3	3	3	4	2
72	87.5	2017-08-31	2	No	3	1	5	1	4	2	5	1	5	2	1
73	85	2017-09-12	2	No	4	2	4	1	4	2	5	1	4	1	1
74	85	2017-09-21	2	No	3	2	4	1	4	1	4	1	5	1	1
75	100	2017-09-07	1	No	5	1	5	1	5	1	5	1	5	1	1
76	92.5	2017-08-29	3	No	4	1	5	1	5	1	5	1	4	2	1
77	80	2017-08-30	3	No	3	2	5	1	3	2	4	1	5	2	1
78	85	2017-09-10	2	No	3	2	4	1	4	2	5	1	5	1	1
79	75	2017-09-14	3	No	5	2	3	2	4	2	4	2	4	2	1
80	97.5	2017-08-19	2	No	5	1	5	1	5	2	5	1	5	1	1
81	82.5	2017-08-21	3	No	4	1	4	1	3	2	4	2	5	1	1
82	72.5	2017-09-18	3	No	3	2	4	2	4	2	4	2	4	2	1
83	87.5	2017-08-18	2	No	4	2	4	1	4	2	5	1	5	1	1
85	75	2017-08-21	3	No	4	2	4	1	3	2	4	2	4	2	1
86	65	2017-08-21	3	No	3	3	4	2	3	2	4	3	4	2	1
87	77.5	2017-09-11	3	No	3	2	4	1	3	2	5	2	4	1	1
88	70	2017-08-26	3	No	2	2	4	1	4	3	4	2	4	2	1
89	95	2017-09-06	2	No	4	1	5	1	4	1	5	1	5	1	1
90	92.5	2017-09-11	2	No	3	1	5	1	5	2	5	1	5	1	1
91	82.5	2017-08-17	2	No	3	2	4	1	3	1	5	2	5	1	1
92	75	2017-10-02	3	No	4	2	4	1	4	2	4	2	3	2	1
95	72.5	2017-08-18	3	No	3	2	4	2	4	2	4	2	4	2	1
96	90	2017-09-20	2	No	4	1	5	1	4	2	4	1	5	1	1
97	62.5	2017-09-15	4	No	1	2	4	2	3	3	4	2	4	2	1
98	97.5	2017-08-17	2	No	4	1	5	1	5	1	5	1	5	1	1
99	50	2017-10-03	4	No	4	4	3	3	3	3	3	3	3	3	1
100	97.5	2017-09-11	3	No	5	1	5	1	4	1	5	1	5	1	1
101	75	2017-09-02	2	No	4	2	4	2	4	2	4	2	4	2	1
102	87.5	2017-08-25	3	No	3	2	4	1	4	1	5	1	5	1	1
103	85	2017-10-02	1	No	5	3	5	1	3	3	5	1	5	1	1
104	62.5	2017-08-28	4	No	3	3	4	2	4	4	4	3	4	2	1
105	97.5	2017-09-13	2	No	4	1	5	1	5	1	5	1	5	1	1
106	75	2017-09-21	3	No	3	2	4	2	4	2	4	2	4	1	1
107	87.5	2017-09-20	2	No	5	2	4	1	4	2	4	1	5	1	1
108	95	2017-09-14	2	No	5	1	5	1	4	2	5	1	5	1	1
109	72.5	2017-09-05	3	Yes	4	3	4	1	4	2	4	2	3	2	Questionnaire was frozen on first attempt
110	65	2017-08-27	3	No	4	3	4	2	3	3	4	2	4	3	1
111	90	2017-08-22	2	No	4	1	5	1	4	2	5	1	4	1	1
112	100	2017-08-21	3	Yes	5	1	5	1	5	1	5	1	5	1	All very good any easy to use but would be great to have a 'back up' button if you make a mistake
114	67.5	2017-09-26	4	No	2	1	4	1	3	4	4	2	4	2	1
115	90	2017-10-18	2	No	5	1	5	1	4	2	4	1	4	1	1
116	82.5	2017-09-15	3	No	3	2	4	1	4	1	4	2	5	1	1
117	80	2017-08-18	3	No	3	2	4	1	4	2	4	2	5	1	1
118	87.5	2017-09-24	3	No	4	3	4	1	4	1	5	1	5	1	1
120	67.5	2017-09-18	3	No	3	2	4	1	3	3	4	1	4	4	1
121	75	2017-09-22	3	No	3	2	4	1	3	2	4	2	4	1	1
122	72.5	2017-10-11	2	No	4	2	4	1	4	4	4	2	4	2	1
123	77.5	2017-09-01	2	No	4	2	5	2	4	2	4	2	4	2	1
124	82.5	2017-10-03	2	Yes	3	1	5	2	4	1	4	1	4	2	Tried to access via a mobile phone but had problems progressing through the screening questionnaire. Grand now
125	97.5	2017-09-13	2	No	4	1	5	1	5	1	5	1	5	1	1
126	82.5	2017-09-07	2	Yes	2	2	4	1	4	2	5	1	5	1	You asked how much e.g. onion or carrot I had. Were you wanting a total (raw carrot, carrot cooked into a stew, carrot boiled as a side veg, or only boiled carrot. Your picture was of raw or boiled carrot; the onion picture looked like raw sliced onion which i never have, but I do eat onion cooked into e.g. stew. Some of your pics were of white stoff (banana, cauli) on a white plate - not very he…
127	62.5	2017-09-24	3	No	3	4	4	1	3	3	4	2	4	3	1
128	82.5	2017-08-21	2	No	4	2	4	1	1	1	5	1	5	1	1
129	75	2017-08-18	2	No	3	2	4	1	4	1	3	2	3	1	1
130	65	2017-11-23	3	No	3	3	3	2	4	2	4	2	3	2	1
131	80	2017-08-22	2	No	1	1	5	1	5	5	5	1	5	1	1
132	67.5	2017-10-02	3	No	4	2	4	4	4	2	4	3	4	2	1
133	72.5	2017-08-22	3	No	3	2	4	2	4	2	4	2	4	2	1
134	62.5	2017-09-25	2	No	4	4	3	2	3	2	4	2	3	2	1
135	85	2017-08-21	2	No	4	2	4	1	4	1	4	1	4	1	1
137	80	2017-08-29	2	No	4	2	4	1	4	2	4	2	4	1	1
138	95	2017-08-21	2	No	5	1	5	1	4	1	4	1	5	1	1
139	97.5	2017-08-21	3	No	5	2	5	1	5	1	5	1	5	1	1
140	80	2017-09-18	3	No	2	2	4	1	4	2	4	1	5	1	1
141	80	2017-08-24	2	No	4	2	5	1	4	2	4	2	4	2	1
142	77.5	2017-08-19	2	No	4	2	4	1	4	2	4	2	4	2	1
143	97.5	2017-08-28	1	No	4	1	5	1	5	1	5	1	5	1	1
144	95	2017-08-31	2	No	4	1	5	1	4	1	5	1	5	1	1
145	82.5	2017-08-28	2	No	5	1	5	2	4	2	4	2	4	2	1
146	75	2017-08-30	2	No	4	4	4	1	4	2	4	2	4	1	1
148	80	2017-10-02	3	No	4	2	4	2	4	2	4	1	4	1	1
149	55	2017-10-04	3	Yes	3	3	3	2	3	3	4	4	4	3	couldn't really tell what the portion sizes meant, as it depends on plate sizes, and whether the foodstuffs were in a meal or not- some didn't look much different
150	100	2017-08-22	1	No	5	1	5	1	5	1	5	1	5	1	1
151	82.5	2017-09-18	2	No	4	2	4	1	4	2	4	2	5	1	1
152	97.5	2017-10-17	1	No	5	1	5	1	4	1	5	1	5	1	1
153	80	2017-09-13	2	No	4	2	4	1	3	2	5	2	5	2	1
154	82.5	2017-08-19	2	No	4	2	4	1	4	2	4	1	4	1	1
155	82.5	2017-09-15	3	No	4	2	5	2	5	1	3	2	5	2	1
156	50	2017-08-28	4	No	3	3	3	3	3	3	3	3	3	3	1
157	72.5	2017-09-01	3	No	3	2	4	1	4	3	4	2	4	2	1
158	75	2017-09-15	2	Yes	4	2	4	1	2	2	4	2	4	1	The portion sizes and foods shown weren't always relevant. The foods were group strangely on some questions.
159	87.5	2017-08-21	3	No	5	1	5	1	4	2	4	2	4	1	1
160	75	2017-09-20	2	No	4	2	4	2	4	2	4	2	4	2	1
161	97.5	2017-09-18	2	No	4	1	5	1	5	1	5	1	5	1	1
162	72.5	2017-08-21	3	No	4	2	4	1	3	2	4	1	4	4	1
163	87.5	2017-08-30	2	No	3	2	5	1	4	2	5	1	5	1	1
164	72.5	2017-09-16	2	No	3	2	4	2	4	2	4	2	4	2	1
165	82.5	2017-09-08	2	No	3	1	4	1	3	2	4	1	5	1	1
166	80	2017-09-14	2	No	4	1	4	1	4	2	4	2	4	2	1
167	57.5	2017-09-14	5	No	1	3	3	1	3	3	4	3	4	2	1
170	70	2017-09-11	3	No	3	2	4	2	3	2	4	2	4	2	1
171	95	2017-09-15	2	No	3	1	5	1	5	1	5	1	5	1	1
172	65	2017-09-15	3	Yes	3	3	4	2	3	3	4	2	4	2
173	67.5	2017-08-26	4	No	3	3	4	1	3	2	4	2	3	2	1
174	95	2017-09-21	2	No	3	1	5	1	5	1	5	1	5	1	1
175	62.5	2017-09-15	4	No	3	2	4	2	3	3	4	3	3	2	1
176	77.5	2017-09-21	2	No	4	2	4	1	4	2	4	2	4	2	1
177	70	2017-09-26	4	No	4	2	4	1	3	2	4	2	4	4	1
178	82.5	2017-09-01	2	No	3	1	5	1	4	2	4	2	4	1	1
181	77.5	2017-08-23	4	No	5	3	4	1	4	2	3	2	4	1	1
182	82.5	2017-09-13	3	No	2	2	4	1	4	2	5	1	5	1	1
183	85	2017-08-22	2	No	5	2	5	1	4	3	4	2	5	1	1
184	70	2017-08-18	3	No	3	4	4	1	2	2	4	1	4	1	1
185	95	2017-08-21	3	No	5	1	5	1	5	1	5	2	4	1	1
186	90	2017-08-18	2	No	4	2	5	1	4	1	5	1	4	1	1
187	87.5	2017-09-13	2	No	4	2	4	1	4	1	5	1	4	1	1
188	75	2017-08-23	3	No	3	2	4	1	4	2	4	2	4	2	1
189	92.5	2017-08-25	2	No	5	1	5	1	5	4	5	1	5	1	1
190	85	2017-09-18	3	No	4	2	4	1	4	2	5	1	5	2	1
191	77.5	2017-08-21	2	Yes	4	2	4	1	4	1	4	1	1	1	Initially, the first question about physical activity wasn't automatically clicking on to the next question when I clicked my answer. I contacted Roz and the problem was resolved when she contacted the programmer.
192	47.5	2017-09-17	4	Yes	4	3	2	3	3	4	3	3	3	3	Assume people work. I am retired
193	90	2017-08-23	2	No	3	1	4	1	4	1	5	1	5	1	1
194	82.5	2017-08-29	3	No	4	2	4	1	4	2	5	2	4	1	1
195	47.5	2017-09-13	4	Yes	4	3	2	2	2	3	4	3	2	4	odd problem in explore had to try three times in chrome to get it to work
196	95	2017-08-19	2	Yes	3	1	5	1	5	1	5	1	5	1	Sometimes the picture wouldn't load but I think it was my WiFi
197	65	2017-09-13	2	No	3	2	4	2	3	2	3	2	4	3	1
198	75	2017-09-16	3	No	3	2	4	1	4	3	4	2	4	1	1
199	77.5	2017-09-28	3	No	2	1	5	1	3	2	5	2	3	1	1
200	60	2017-08-30	4	No	3	3	3	2	3	2	2	2	4	2	1
201	77.5	2017-09-07	2	Yes	2	2	5	2	4	2	4	1	4	1
202	67.5	2017-08-30	2	No	1	2	4	2	4	2	4	2	4	2	1
203	87.5	2017-08-17	2	No	3	2	4	1	5	2	5	1	5	1	1
204	57.5	2017-08-19	3	No	3	2	3	3	4	3	3	2	3	3	1
205	72.5	2017-09-23	3	No	3	2	4	2	4	2	4	2	4	2	1
206	97.5	2017-08-22	2	No	5	1	5	1	5	2	5	1	5	1	1
207	77.5	2017-08-25	3	No	3	2	4	1	4	2	4	2	4	1	1
208	82.5	2017-08-21	3	No	5	1	4	1	4	2	4	2	4	2	1
209	80	2017-08-17	2	No	4	2	4	1	3	2	4	1	4	1	1
210	100	2017-08-22	1	No	5	1	5	1	5	1	5	1	5	1	1
211	70	2017-09-15	3	No	3	2	4	1	3	3	4	2	3	1	1
212	75	2017-08-31	3	No	3	2	4	1	4	2	4	2	4	2	1
213	70	2017-08-23	3	No	3	2	4	1	2	3	5	2	4	2	1
214	62.5	2017-09-22	3	No	3	3	4	2	3	3	4	2	3	2	1
216	65	2017-09-11	3	No	3	3	4	2	3	3	4	2	4	2	1
217	80	2017-09-13	3	No	5	2	4	1	3	1	4	2	4	2	1
218	75	2017-09-11	3	No	4	3	4	1	4	2	4	2	4	2	1
219	82.5	2017-08-21	2	No	3	2	4	1	3	2	5	1	5	1	1
220	75	2017-09-15	2	No	4	2	4	2	4	2	4	2	4	2	1
221	82.5	2017-08-21	2	No	3	1	5	2	4	2	4	1	4	1	1
222	82.5	2017-08-31	2	Yes	3	2	4	1	4	2	4	1	5	1	Just that I couldn't tap on the pictures of food on my phone (nothing happened) so I had to switch to my laptop
223	67.5	2017-08-29	2	No	4	3	4	2	3	2	3	2	4	2	1
225	85	2017-09-14	2	No	4	2	4	1	4	2	5	1	4	1	1
226	97.5	2017-08-21	1	No	5	1	5	2	5	1	5	1	5	1	1
227	67.5	2017-08-18	3	No	3	3	4	2	3	2	4	2	4	2	1
228	97.5	2017-09-21	1	No	4	1	5	1	5	1	5	1	5	1	1
229	80	2017-08-17	2	No	4	2	4	1	4	2	4	2	4	1	1
230	75	2017-09-19	3	No	4	4	4	1	4	2	4	2	4	1	1
231	85	2017-08-22	2	No	3	2	4	1	4	1	5	1	4	1	1
232	55	2017-08-29	3	No	4	3	3	3	3	2	4	3	3	4	1
233	47.5	2017-09-21	4	No	3	3	3	3	2	3	3	3	3	3	1
235	65	2017-09-04	3	Yes	3	2	3	2	3	2	4	2	3	2	the exercise questionnaire only related to work and so I filled it in wrongly. Some of the questions were difficult as you didn't know what would be asked later. Also I have been on holiday for a month so it is not reflective of my true diet.
236	47.5	2017-09-11	4	No	2	3	2	2	2	3	4	3	2	2	1
237	70	2017-08-22	3	No	4	4	4	1	4	4	4	1	4	2	1
238	97.5	2017-09-05	2	No	4	1	5	1	5	1	5	1	5	1	1
239	82.5	2017-09-18	2	No	4	2	4	1	4	2	4	1	4	1	1
240	100	2017-08-28	2	No	5	1	5	1	5	1	5	1	5	1	1
241	55	2017-08-18	4	No	3	3	3	2	3	3	3	3	3	2	1
242	77.5	2017-09-20	2	No	4	2	4	1	4	2	4	2	4	2	1
243	70	2017-09-04	3	No	4	2	4	2	3	3	4	2	4	2	1
244	85	2017-08-19	3	No	3	2	4	1	4	2	5	1	5	1	1
245	65	2017-08-22	4	No	1	2	4	2	3	2	4	2	4	2	1
246	70	2017-08-18	3	No	3	2	4	2	3	2	4	2	4	2	1
247	90	2017-09-14	3	No	4	1	5	1	4	1	4	1	4	1	1
248	85	2017-08-25	2	No	3	1	4	1	3	1	5	2	5	1	1
249	62.5	2017-09-19	3	No	1	3	4	2	3	2	4	2	4	2	1
250	77.5	2017-09-16	2	No	5	3	5	1	4	2	4	2	3	2	1
251	82.5	2017-11-20	2	No	4	2	4	2	4	2	4	1	5	1	1
252	60	2017-10-18	3	No	4	3	3	2	3	3	4	2	3	3	1
253	90	2017-09-15	3	No	3	1	4	1	4	1	5	1	5	1	1
254	85	2017-08-19	3	Yes	3	2	4	1	4	2	5	1	5	1	Sorry meant no
255	70	2017-08-28	2	No	4	2	2	2	4	2	4	2	4	2	1
256	67.5	2017-09-29	3	Yes	3	3	4	2	4	2	4	2	4	3
257	65	2017-08-22	4	No	4	2	4	3	3	3	4	3	4	2	1
258	65	2017-09-06	3	No	3	2	4	2	3	3	4	2	3	2	1
259	65	2017-09-23	3	No	4	4	4	2	3	3	4	2	4	2	1
260	72.5	2017-09-15	3	Yes	3	2	4	2	4	2	4	2	4	2	The image sizes looked similar so hard to choose an option
261	77.5	2017-09-16	4	Yes	3	2	4	1	4	2	4	2	4	1	Pictures of portion sizes are indistinct. Sometimes confusing as to what is being asked in portion sizes and frequency eg I eat 3 prunes and 3 dried apricots a day for breakfast but not able to choose an option that matches this.
262	70	2017-09-13	4	Yes	4	2	4	3	4	2	4	2	3	2	Was not moving to the next page - had to refresh a few times to be able to do anything with the system.
263	75	2017-09-07	2	No	4	2	4	2	4	2	4	2	4	2	1
264	100	2017-08-31	1	No	5	1	5	1	5	1	5	1	5	1	1
265	75	2017-09-18	3	No	4	2	4	1	3	2	4	2	4	2	1
266	72.5	2017-10-02	2	No	3	2	4	1	4	3	4	2	4	2	1
268	65	2017-09-15	5	Yes	3	2	3	1	3	2	4	3	3	2	portion size section didn't always properly, had to backtrack several times
269	75	2017-09-15	2	No	4	1	4	1	3	3	4	2	4	2	1
270	75	2017-08-31	3	No	4	2	4	2	4	2	4	2	4	2	1
271	60	2017-09-17	3	No	3	2	2	3	3	2	4	2	3	2	1
272	85	2017-09-11	2	No	4	4	4	1	4	1	5	1	5	1	1
274	72.5	2017-09-20	3	No	3	2	4	2	4	2	4	2	4	2	1
275		2017-11-07			3	3	4	3	3	2	3	3	4
276	90	2017-08-21	2	No	3	1	5	1	4	2	5	1	5	1	1
277	75	2017-09-27	3	No	4	2	4	2	4	2	4	2	4	2	1
278	77.5	2017-09-15	3	No	4	3	4	1	3	2	4	1	4	1	1
280	32.5	2017-09-22	5	Yes	2	4	3	4	2	4	2	4	2	2
281	95	2017-09-14	2	No	5	1	5	1	4	1	4	1	5	1	1
282	52.5	2017-08-18	1	No	4	4	4	3	4	4	3	3	3	3	1
283	70	2017-09-14	3	No	3	2	4	2	3	2	4	2	4	2	1
284	80	2017-09-21	3	Yes	4	1	4	1	4	4	5	2	4	1	The portion size pictures did not appear on roughly 5/6 questions.
285	57.5	2017-09-07	4	No	3	4	3	1	3	2	2	4	4	1	1
286	62.5	2017-10-26	4	No	3	3	4	2	3	3	4	2	3	2	1
287	85	2017-09-09	3	No	3	2	4	1	4	1	5	1	4	1	1
288	57.5	2017-09-06	4	No	3	3	4	2	3	3	4	2	3	4	1
289	57.5	2017-09-14	4	No	3	3	4	3	3	3	3	3	4	2	1
290	82.5	2017-08-21	2	No	4	1	4	2	4	1	4	2	4	1	1
291	70	2017-09-20	3	No	3	2	4	2	3	2	4	2	4	2	1
293	97.5	2017-08-21	2	No	5	1	5	1	4	1	5	1	5	1	1
294	57.5	2017-08-26	4	No	3	3	4	2	3	3	4	3	3	3	1
295	77.5	2017-08-20	2	No	3	2	5	1	3	1	4	2	4	2	1
296	87.5	2017-08-16	2	Yes	4	1	5	2	5	1	5	2	4	2	my own fault, screen was on landscape, when i turned to potrait, all ok
297	85	2017-09-17	2	No	3	1	5	1	3	2	4	1	5	1	1
298	70	2017-09-20	3	No	3	2	4	1	3	3	4	2	4	2	1
299	75	2017-10-06	2	No	4	2	4	2	4	2	4	2	4	2	1
300	42.5	2017-08-21	6	No	2	2	2	4	2	2	5	5	1	2	1
301	75	2017-08-30	3	No	4	3	4	2	4	2	4	2	5	2	1
302	82.5	2017-09-13	4	No	3	3	4	1	3	1	5	1	5	1	1
303	70	2017-09-25	4	No	3	2	4	2	3	2	4	2	3	1	1
304	62.5	2017-09-11	3	Yes	4	2	4	4	3	2	3	2	4	3
305	75	2017-09-20	3	No	3	3	4	2	4	2	5	2	4	1	1
306	65	2017-09-28	4	No	2	2	4	1	3	2	4	4	4	2	1
307	67.5	2017-08-22	3	No	3	3	3	1	3	3	3	1	4	1	1
308	47.5	2017-09-22	4	No	3	3	3	2	3	4	3	4	2	2	1
309	70	2017-10-27	3	No	4	3	4	2	4	3	4	2	4	2	1
310	67.5	2017-09-01	3	Yes	3	2	4	2	3	3	4	2	4	2	I am retired, so difficult to answer about "working" activity!
311	87.5	2017-10-14	2	No	4	1	4	1	4	2	4	1	5	1	1
312	75	2017-08-18	3	No	3	2	4	1	4	2	4	2	4	2	1
313	80	2017-08-30	3	No	5	1	4	2	4	2	4	2	4	2	1
314	77.5	2017-09-14	3	No	4	2	4	1	2	2	5	2	4	1	1
316	75	2017-08-21	3	No	4	1	3	1	2	3	5	2	4	1	1
317	72.5	2017-08-30	3	No	4	3	4	2	4	2	4	2	4	2	1
318	92.5	2017-09-15	3	Yes	5	1	5	1	4	2	4	1	5	1	Guys - add an option to 'where did you see this advertised' - online (unless I just missed this!!)
319	62.5	2017-08-16	4	No	2	3	3	1	4	2	4	2	2	2	1
320	70	2017-09-15	3	No	3	3	4	1	3	3	4	2	4	1	1
321	72.5	2017-09-15	4	No	2	2	3	1	4	2	4	2	4	1	1
322	67.5	2017-08-25	3	Yes	3	2	4	2	3	3	4	2	4	2	Going back didn't seem to work - I had to start again
323	72.5	2017-09-21	3	Yes	2	2	4	1	4	2	4	2	4	2	Cd not find back button on early pages. No option for retired people (like me).
324	70	2017-09-22	3	Yes	2	4	4	1	4	2	4	2	4	1	wanted to return to the start of the food section but couldn't see a return button on the page. needed to return as didn't read the intro before I moved on to the questions - so wasn;t quite sure I was doing the right thing...
325	82.5	2017-09-02	2	No	3	2	4	1	4	2	5	2	5	1	1
326	52.5	2017-09-30	4	Yes	3	2	3	2	3	3	2	4	3	2	Confusion over what is included in a particular food group, often clarified by the following question but then it is too late
328	77.5	2017-09-18	2	No	4	2	4	1	3	2	4	2	4	1	1
329	72.5	2017-08-22	2	No	3	2	4	2	4	2	4	2	4	2	1
330	90	2017-09-20	2	No	4	2	5	1	5	1	4	1	5	2	1
331	77.5	2017-11-21	3	No	3	2	4	1	4	2	4	2	4	1	1
332	92.5	2017-08-22	2	No	4	3	5	1	5	1	5	1	5	1	1
333	100	2017-08-21	2	No	5	1	5	1	5	1	5	1	5	1	1
334	82.5	2017-10-06	2	Yes	4	1	5	1	4	2	4	3	4	1	If I ate/drank something every day but only for a week it was difficult to judge
335	67.5	2017-09-25	4	No	3	2	4	2	3	3	4	2	4	2	1
336	70	2017-08-19	2	Yes	3	2	1	1	3	3	5	1	4	1
337	60	2017-10-02	3	No	3	3	3	2	4	3	4	3	3	2	1
338	67.5	2017-10-30	2	No	3	2	4	2	4	4	4	2	4	2	1
339	72.5	2017-08-24	3	No	4	2	4	1	3	3	4	2	4	2	1
341	50	2017-08-21	4	No	2	3	3	3	3	3	4	3	3	3	1
342	50	2017-09-20	4	No	3	4	4	2	3	3	2	3	2	2	1
343	70	2017-08-28	3	No	2	2	4	1	4	2	4	2	3	2	1
344	82.5	2017-08-25	2	No	4	2	4	1	4	2	4	2	5	1	1
346	72.5	2017-09-18	3	No	3	2	4	2	4	2	4	2	4	2	1
347	80	2017-08-17	3	No	4	2	4	1	4	2	4	1	4	2	1
348	77.5	2017-09-13	2	No	4	1	5	1	3	3	4	2	3	1	1
349	77.5	2017-09-10	3	No	4	2	4	1	4	2	4	2	4	2	1

## Sheet: Table B
Table B. FFQ completion timestamps data from the EatWellUK study
userID	FfqID	lastFoodItem	FFQCompletionDate	0	1	2	3	4	5	6	7	8	9	10	11	12	13	14	15	16	17	18	19	20	21	22	23	24	25	26	27	28	29	30	31	32	33	34	35	36	37	38	39	40	41	42	43	44	45
1	1	156	2017-08-18	1503088524889	1503088528067	1503088536500	1503088541679	1503088554899	1503088558214	1503088561220	1503088567309	1503088569053	1503088575632	1503088584340	1503088591739	1503088603488	1503088610540	1503088613924	1503088619675	1503088624692	1503088626640	1503088634253	1503088636351	1503088637891	1503088646406	1503088648479	1503088650624	1503088659371	1503088661700	1503088663333	1503088666217	1503088670546	1503088673056	1503088679712	1503088686654	1503088689319	1503088690650	1503088691987	1503088693909	1503088695009	1503088696209	1503088700660	1503088707313	1503088708820	1503088714059	1503088719481	1503088742680	1503088744554	1503088750733
1	2	156	2017-09-29	1506667299529	1506667305165	1506667308048	1506667315534	1506667323273	1506667333490	1506667337893	1506667339421	1506667340487	1506667346382	1506667347113	1506667348449	1506667357393	1506667358528	1506667361368	1506667371627	1506667378170	1506667380280	1506667385988	1506667386498	1506667388313	1506667395006	1506667397048	1506667398731	1506667405568	1506667406421	1506667407575	1506667410833	1506667413999	1506667416937	1506667421652	1506667427987	1506667430248	1506667431520	1506667433481	1506667434662	1506667435674	1506667436616	1506667438515	1506667439825	1506667443149	1506667449219	1506667449985	1506667450883	1506667455984	1506667456907
2	1	156	2017-08-28	1503924057869	1503924073954	1503924077258	1503924078728	1503924089357	1503924095690	1503924097486	1503924103385	1503924104962	1503924106061	1503924108172	1503924113859	1503924418481	1503924427448	1503924434971	1503924442387	1503924448678	1503924450277	1503924459191	1503924460750	1503924471042	1503924472413	1503924473229	1503924474754	1503924481923	1503924486194	1503924488063	1503924489283	1503924492597	1503924495783	1503924509752	1503924514761	1503924521726	1503924525709	1503924529714	1503924531452	1503924532399	1503924533736	1503924535630	1503924537790	1503924540215	1503924543566	1503924563803	1503924572812	1503924579984	1503924584337
3	1	156	2017-08-18	1503055396859	1503055418338	1503055427256	1503055429242	1503055452730	1503055457354	1503055459600	1503055475003	1503055477210	1503055479312	1503055484976	1503055486666	1503055500871	1503055515008	1503055518277	1503055522671	1503055529647	1503055534464	1503055541055	1503055542889	1503055546280	1503055550014	1503055554612	1503055559048	1503055567257	1503055571279	1503055575965	1503055579315	1503055582968	1503055588013	1503055594444	1503055614411	1503055627499	1503055633036	1503055634795	1503055639799	1503055641834	1503055651809	1503055655539	1503055665603	1503055670780	1503055675515	1503055693658	1503055722491	1503055732519	1503055747796
3	2	156	2017-11-03	1509739014964	1509739018568	1509739033457	1509739035755	1509739037301	1509739049909	1509739052558	1509739053788	1509739054853	1509739055998	1509739060788	1509739062199	1509739072005	1509739076031	1509739078741	1509739082886	1509739085684	1509739086851	1509739093295	1509739094634	1509739096641	1509739107299	1509739111003	1509739112977	1509739114092	1509739115435	1509739116452	1509739118789	1509739119888	1509739121974	1509739124425	1509739127689	1509739130144	1509739134376	1509739143376	1509739149579	1509739150800	1509739155339	1509739162595	1509739163898	1509739165806	1509739201467	1509739213462	1509739230428	1509739232696	1509739234563
4	1	156	2017-08-28	1503944576170	1503944584369	1503944588835	1503944892763	1503944913427	1503944923059	1503944925675	1503944926449	1503944927032	1503944939162	1503944940418	1503944964315	1503944986340	1503944992859	1503945000817	1503945010486	1503945034905	1503945040611	1503945049704	1503945052670	1503945061937	1503945069686	1503945073935	1503945081604	1503945100305	1503945108804	1503945117235	1503945122934	1503945126302	1503945132446	1503945145926	1503945150813	1503945158581	1503945166821	1503945172133	1503945180181	1503945196916	1503945202785	1503945212736	1503945216261	1503945244268	1503945246567	1503945267955	1503945279998	1503945285363	1503945295791
4	2	156	2017-10-22	1508685138319	1508685145095	1508685148735	1508685153775	1508685172949	1508685176263	1508685207679	1508685212646	1508685217742	1508685232839	1508685325617	1508685343874	1508685372339	1508685377647	1508685392100	1508685400356	1508685416740	1508685420534	1508685434313	1508685436676	1508685444731	1508685453368	1508685464881	1508685472266	1508685487963	1508685494477	1508685499463	1508685508896	1508685511647	1508685520319	1508685529681	1508685534158	1508685541363	1508685545662	1508685547934	1508685554441	1508685625919	1508685663934	1508685670704	1508685675014	1508685682383	1508685693933	1508685721310	1508685731033	1508685734942	1508685741946
5	1	156	2017-09-19	1505827243676	1505827249734	1505827252109	1505827253871	1505827264507	1505827276576	1505827283548	1505827285791	1505827288169	1505827292971	1505827299910	1505827305083	1505827311401	1505827318340	1505827323407	1505827328193	1505827341290	1505827344984	1505827351596	1505827356899	1505827359460	1505827363632	1505827365253	1505827367037	1505827375374	1505827377267	1505827383941	1505827390310	1505827395501	1505827402417	1505827408255	1505827413343	1505827416850	1505827422637	1505827426477	1505827430627	1505827432209	1505827436135	1505827440885	1505827442553	1505827444306	1505827449281	1505827454990	1505827462207	1505827463720	1505827467698
5	2	156	2017-11-01	1509541037822	1509541039569	1509541040737	1509541041662	1509541051548	1509541060672	1509541066310	1509541072502	1509541077048	1509541080777	1509541085011	1509541088870	1509541094171	1509541099259	1509541105109	1509541110024	1509541114760	1509541118799	1509541123187	1509541126889	1509541133075	1509541138388	1509541144080	1509541145583	1509541151797	1509541153745	1509541157938	1509541161840	1509541163740	1509541166097	1509541172713	1509541176815	1509541181256	1509541184558	1509541188779	1509541192538	1509541194328	1509541202958	1509541208164	1509541209946	1509541214992	1509541218643	1509541223489	1509541227547	1509541231044	1509541234982
6	1	156	2017-09-29	1506701706937	1506701714565	1506701720437	1506701722155	1506701744464	1506701750664	1506701753973	1506701763134	1506701765564	1506701767391	1506701769506	1506701770809	1506701772515	1506701778743	1506701781140	1506701787089	1506701793520	1506701795228	1506701796765	1506701798153	1506701799643	1506701801417	1506701802735	1506701803917	1506701805052	1506701806334	1506701812761	1506701818461	1506701823173	1506701825699	1506701829912	1506701831679	1506701832962	1506701834328	1506701835910	1506701838495	1506701840173	1506701841050	1506701842265	1506701846389	1506701851174	1506701854250	1506701858844	1506701862809	1506701865250	1506701866289
6	2	156	2017-11-21	1511268454055	1511268464069	1511268467770	1511268469381	1511268478817	1511268483122	1511268484633	1511268489019	1511268493369	1511268496732	1511268498413	1511268499771	1511268507268	1511268512318	1511268514708	1511268520777	1511268523070	1511268524251	1511268528083	1511268529302	1511268530534	1511268534459	1511268535633	1511268537251	1511268538120	1511268542118	1511268548115	1511268551022	1511268552734	1511268555843	1511268558592	1511268559786	1511268561036	1511268562068	1511268563110	1511268564217	1511268564966	1511268565586	1511268570669	1511268573485	1511268574597	1511268575619	1511268581762	1511268587839	1511268592119	1511268593238
7	1	156	2017-09-29	1506676628274	1506676654886	1506676658978	1506676660532	1506676673227	1506676683237	1506676686859	1506676695620	1506676698332	1506676703097	1506676718360	1506676720249	1506676727504	1506676730252	1506676738264	1506676755894	1506676757861	1506676771037	1506676801120	1506676807133	1506676810515	1506676811962	1506676814713	1506676816784	1506676834453	1506676837750	1506676839161	1506676842173	1506676850667	1506676857440	1506676867553	1506676872033	1506676874393	1506676876223	1506676877425	1506676879326	1506676880245	1506676881677	1506676886280	1506676893488	1506676896959	1506676901235	1506676926857	1506676929071	1506676930257	1506676941273
7	2	156	2017-11-22	1511339908028	1511339912196	1511339913794	1511339914985	1511339919717	1511339925538	1511339927495	1511339928651	1511339930500	1511339937505	1511339947250	1511339949030	1511339957636	1511339960120	1511339965143	1511339971908	1511339977687	1511339982304	1511339988096	1511339992741	1511339996597	1511339998723	1511339999895	1511340001899	1511340009472	1511340010965	1511340012191	1511340017236	1511340019082	1511340026083	1511340030835	1511340032848	1511340033807	1511340042706	1511340047307	1511340048787	1511340050046	1511340051013	1511340055947	1511340058871	1511340059793	1511340060942	1511340066054	1511340071010	1511340072870	1511340074573
8	1	156	2017-09-20	1505942256754	1505942261042	1505942263161	1505942268094	1505942270679	1505942278417	1505942283380	1505942285140	1505942290351	1505942300074	1505942302682	1505942304597	1505942310140	1505942317722	1505942321666	1505942325138	1505942328333	1505942338675	1505942343281	1505942347535	1505942349716	1505942350904	1505942351969	1505942358516	1505942359753	1505942360553	1505942361440	1505942365050	1505942366254	1505942367387	1505942371414	1505942373174	1505942375794	1505942377107	1505942378839	1505942381374	1505942382236	1505942383087	1505942384052	1505942389696	1505942391350	1505942395053	1505942400014	1505942408877	1505942412887	1505942417411
8	2	156	2017-11-01	1509495348602	1509495353312	1509495355698	1509495359994	1509495366608	1509495373518	1509495376696	1509495378789	1509495380615	1509495384703	1509495387467	1509495388984	1509495394066	1509495398453	1509495400397	1509495406054	1509495411647	1509495415561	1509495422444	1509495426499	1509495428166	1509495429233	1509495430437	1509495434774	1509495436230	1509495437003	1509495437998	1509495442600	1509495443884	1509495445815	1509495449831	1509495451189	1509495454479	1509495455791	1509495456607	1509495457453	1509495458305	1509495459471	1509495462655	1509495466137	1509495467525	1509495472685	1509495478058	1509495484472	1509495488014	1509495490776
9	1	156	2017-09-28	1506637176527	1506637183250	1506637186163	1506637188370	1506637201007	1506637207893	1506637212873	1506637215375	1506637223613	1506637229346	1506637233531	1506637235595	1506637242463	1506637248968	1506637251078	1506637261096	1506637267690	1506637272422	1506637281409	1506637286945	1506637294740	1506637304591	1506637306750	1506637308940	1506637313846	1506637316013	1506637317580	1506637322298	1506637328294	1506637335876	1506637343921	1506637345611	1506637348101	1506637353616	1506637361910	1506637364106	1506637365333	1506637366572	1506637372254	1506637376820	1506637380171	1506637385882	1506637403087	1506637411195	1506637417736	1506637422659
9	2	156	2017-11-10	1510327787746	1510327795922	1510327799111	1510327801173	1510327808927	1510327828851	1510327833815	1510327835722	1510327841143	1510327845878	1510327851838	1510327853450	1510327858221	1510327860144	1510327862763	1510327872450	1510327878037	1510327884493	1510327893802	1510327898635	1510327906543	1510327914200	1510327915988	1510327923656	1510327934015	1510327935457	1510327936550	1510327941359	1510327950081	1510327954548	1510327960559	1510327961945	1510327963892	1510327969011	1510327971921	1510327973709	1510327974839	1510327975964	1510327980069	1510327986579	1510327990850	1510327995854	1510328002444	1510328012364	1510328018605	1510328023324
10	1	156	2017-09-23	1506188825936	1506188834880	1506188840441	1506188844941	1506188850288	1506188858296	1506188863528	1506188865434	1506188868072	1506188872509	1506188876391	1506188877862	1506188883511	1506188888681	1506188893696	1506188897415	1506188902844	1506188906646	1506188913280	1506188916827	1506188919521	1506188924849	1506188927542	1506188929911	1506188935544	1506188937533	1506188939108	1506188942854	1506188946657	1506188951168	1506188956665	1506188959801	1506188963263	1506188967439	1506188970652	1506188972566	1506188973850	1506188974836	1506188979053	1506188981099	1506188982619	1506188986695	1506188992030	1506188996407	1506188998318	1506188999379
10	2	156	2017-11-10	1510327834048	1510327838357	1510327841662	1510327847037	1510327851619	1510327858491	1510327862817	1510327868019	1510327871689	1510327875407	1510327878828	1510327880156	1510327889028	1510327893381	1510327896342	1510327900629	1510327904674	1510327911367	1510327922502	1510327926720	1510327928633	1510327932666	1510327936872	1510327940226	1510327945609	1510327948561	1510327950038	1510327954561	1510327960244	1510327965275	1510327971948	1510327974925	1510327978156	1510327979762	1510327981742	1510327983791	1510327984876	1510327985884	1510327989131	1510327990802	1510327992983	1510327996785	1510328004820	1510328009248	1510328010997	1510328011861
11	1	156	2017-10-03	1507020946510	1507020953466	1507020955082	1507020960385	1507020972754	1507020982035	1507021018450	1507021022359	1507021024007	1507021031990	1507021038327	1507021039968	1507021049400	1507021055291	1507021058006	1507021063323	1507021074777	1507021078192	1507021085160	1507021087936	1507021095442	1507021101322	1507021105606	1507021107847	1507021113962	1507021116432	1507021117530	1507021120815	1507021125521	1507021129994	1507021136332	1507021137437	1507021138956	1507021140684	1507021141781	1507021154732	1507021157548	1507021158907	1507021163867	1507021166467	1507021168148	1507021172098	1507021176724	1507021178635	1507021181028	1507021183972
11	2	156	2017-11-21	1511267197604	1511267202046	1511267203988	1511267205140	1511267216924	1511267223677	1511267229120	1511267234151	1511267237620	1511267238931	1511267241595	1511267242819	1511267251886	1511267254828	1511267256877	1511267261402	1511267267092	1511267269532	1511267273386	1511267275779	1511267277027	1511267286347	1511267287964	1511267289147	1511267296372	1511267300009	1511267301018	1511267305945	1511267308697	1511267318209	1511267323385	1511267325336	1511267326992	1511267328824	1511267329945	1511267331817	1511267333153	1511267334441	1511267341583	1511267343689	1511267347200	1511267353889	1511267358634	1511267370048	1511267372248	1511267373657
12	1	39		1503865804980	1503865816175	1503865818874	1503865820514	1503865830073	1503865838008	1503865841734	1503865848083	1503865852469	1503865855351	1503865857037	1503865858147	1503865866791	1503865872339	1503865893389	1503865902040	1503865904953	1503865911062	1503865915376	1503865920838	1503865928331	1503865936372	1503865941459	1503865941743	1503865955323	1503865962198	1503865965831	1503865968040	1503865970887	1503865972259	1503865978733	1503865981094	1503865986623	1503865989992	1503865994539	1503865996886	1503866000080	1503866004269	1503866013682	1503866015809
12	2	156	2017-09-11	1505135224825	1505135229595	1505135236365	1505135239240	1505135243829	1505135252484	1505135255626	1505135260968	1505135266398	1505135268923	1505135270559	1505135271412	1505135276364	1505135281614	1505135285697	1505135289764	1505135293020	1505135296898	1505135304017	1505135307766	1505135313137	1505135317086	1505135319011	1505135320555	1505135326816	1505135330531	1505135334032	1505135337438	1505135341883	1505135344188	1505135348637	1505135350813	1505135352921	1505135353918	1505135360904	1505135362798	1505135363826	1505135368785	1505135375617	1505135377415	1505135378456	1505135379492	1505135381522	1505135383536	1505135385225	1505135386526
12	3	156	2017-11-06	1510000232215	1510000238527	1510000241184	1510000242505	1510000247928	1510000252633	1510000254974	1510000258655	1510000262491	1510000264025	1510000285760	1510000286697	1510000292208	1510000297521	1510000300536	1510000304425	1510000308504	1510000311873	1510000316782	1510000321088	1510000324926	1510000328078	1510000330515	1510000331865	1510000338504	1510000342080	1510000344138	1510000345408	1510000348175	1510000349797	1510000353621	1510000354984	1510000358560	1510000360702	1510000365188	1510000366893	1510000368047	1510000369359	1510000372947	1510000374768	1510000375727	1510000376989	1510000380362	1510000382362	1510000383327	1510000384797
13	1	156	2017-08-25	1503678596011	1503678598312	1503678599422	1503678608611	1503678616425	1503678621878	1503678629108	1503678632259	1503678641356	1503678643624	1503678647773	1503678654995	1503678682848	1503678688435	1503678694554	1503678703052	1503678709604	1503678714230	1503678721536	1503678723905	1503678733141	1503678735315	1503678736681	1503678738104	1503678744022	1503678749167	1503678755037	1503678759172	1503678765362	1503678767869	1503678772279	1503678783944	1503678790831	1503678793651	1503678797397	1503678802431	1503678804187	1503678806136	1503678810331	1503678815020	1503678820296	1503678824887	1503678836003	1503678843421	1503678848485	1503678851945
13	2	156	2017-10-10	1507646500428	1507646515729	1507646516736	1507646525895	1507646529785	1507646542279	1507646546469	1507646548315	1507646550463	1507646551641	1507646557513	1507646559838	1507646567032	1507646580035	1507646581778	1507646584517	1507646591735	1507646600691	1507646607340	1507646609701	1507646612278	1507646613433	1507646614445	1507646616022	1507646621994	1507646626366	1507646635841	1507646642057	1507646646149	1507646648419	1507646655880	1507646660157	1507646665344	1507646668621	1507646672709	1507646680012	1507646681235	1507646682413	1507646684369	1507646685572	1507646689927	1507646693032	1507646700046	1507646706465	1507646711900	1507646714528
14	1	156	2017-09-20	1505940901469	1505940905705	1505940908482	1505940910081	1505940921179	1505940927815	1505940930323	1505940932018	1505940933873	1505940939900	1505940942153	1505940943735	1505940951486	1505940965454	1505940968231	1505940971412	1505940972829	1505940974286	1505940982759	1505940984780	1505940987494	1505940993766	1505940995387	1505940997633	1505941008811	1505941017542	1505941019230	1505941021127	1505941026677	1505941030714	1505941039701	1505941043991	1505941048780	1505941050753	1505941056778	1505941059297	1505941060819	1505941062035	1505941063420	1505941064619	1505941065695	1505941066871	1505941067964	1505941068920	1505941069966	1505941071017
15	1	156	2017-09-11	1505139574000	1505139600555	1505139611493	1505139614074	1505139629707	1505139663582	1505139667635	1505139669658	1505139671280	1505139690971	1505139694028	1505139695678	1505139705130	1505139716223	1505139725264	1505139744912	1505139753526	1505139758884	1505139777495	1505139781037	1505139800312	1505139809519	1505139813437	1505139817730	1505139823212	1505139825631	1505139827002	1505139862527	1505139881373	1505139886371	1505139891325	1505139892801	1505139895517	1505139901518	1505139906984	1505139908917	1505139947519	1505139949350	1505139962772	1505139966890	1505139974735	1505139978848	1505139992825	1505139999487	1505140008698	1505140011300
16	1
16	2	156	2017-10-05	1507190445931	1507190454848	1507190468602	1507190481717	1507190498075	1507190514655	1507190519626	1507190521653	1507190523512	1507190534661	1507190539113	1507190542334	1507190552875	1507190562615	1507190569727	1507190578143	1507190581842	1507190590551	1507190595087	1507190602985	1507190606730	1507190614610	1507190616575	1507190622179	1507190639900	1507190649049	1507190660946	1507190666655	1507190677543	1507190685607	1507190699962	1507190706474	1507190715077	1507190718656	1507190724661	1507190732171	1507190734659	1507190740654	1507190749900	1507190755106	1507190765842	1507190773872	1507190802843	1507190817933	1507190826992	1507190831452
17	1	156	2017-08-22	1503432479172	1503432486644	1503432495568	1503432499470	1503432515929	1503432550119	1503432559897	1503432562662	1503432578347	1503432600884	1503432617301	1503432623982	1503432640058	1503432652433	1503432655985	1503432665661	1503432702137	1503432706436	1503432719785	1503432722496	1503432727293	1503432732676	1503432734404	1503432738421	1503432758258	1503432770830	1503432774036	1503432784249	1503432794215	1503432797520	1503432805770	1503432812640	1503432819732	1503432826402	1503432835866	1503432838924	1503432841682	1503432847062	1503432849103	1503432850873	1503432868472	1503432890763	1503432901214	1503432914841	1503432921746	1503432927405
17	2	156	2017-10-04	1507149986005	1507150040076	1507150042421	1507150047827	1507150071978	1507150088936	1507150099733	1507150102909	1507150107347	1507150124511	1507150148772	1507150154172	1507150180395	1507150197999	1507150204325	1507150212210	1507150244185	1507150249905	1507150262051	1507150265679	1507150270406	1507150282895	1507150285764	1507150289074	1507150299238	1507150305172	1507150309137	1507150322913	1507150332539	1507150336373	1507150348831	1507150357699	1507150361685	1507150368489	1507150372208	1507150376022	1507150377763	1507150381732	1507150383618	1507150386564	1507150423361	1507150430012	1507150453216	1507150461626	1507150468878	1507150472484
17	3	156	2017-11-13	1510611220040	1510611248804	1510611250512	1510611258076	1510611275679	1510611290141	1510611300315	1510611302932	1510611310047	1510611319661	1510611331348	1510611340948	1510611369445	1510611377673	1510611383624	1510611389859	1510611404735	1510611410717	1510611420871	1510611426124	1510611429692	1510611439879	1510611445757	1510611449832	1510611479432	1510611487784	1510611491425	1510611500673	1510611507343	1510611511448	1510611519508	1510611531620	1510611538388	1510611549326	1510611554919	1510611558043	1510611559930	1510611561925	1510611564605	1510611566948	1510611601058	1510611607505	1510611634251	1510611641503	1510611647987	1510611654529
18	1	156	2017-09-24	1506265109086	1506265114008	1506265119236	1506265145244	1506265154968	1506265160431	1506265162192	1506265166903	1506265168846	1506265173488	1506265190538	1506265194399	1506265207832	1506265222044	1506265227073	1506265230901	1506265233015	1506265239242	1506265246088	1506265248090	1506265256868	1506265262221	1506265264094	1506265269671	1506265293867	1506265298944	1506265303260	1506265307377	1506265312147	1506265316693	1506265322015	1506265326843	1506265329836	1506265334865	1506265339335	1506265342782	1506265345979	1506265347106	1506265348854	1506265349942	1506265353746	1506265355152	1506265356531	1506265357380	1506265358664	1506265360120
19	1	156	2017-09-17	1505657288102	1505657307982	1505657322696	1505657325537	1505657337405	1505657347673	1505657351440	1505657353085	1505657355721	1505657357121	1505657359341	1505657361439	1505657367821	1505657376668	1505657384027	1505657391285	1505657395717	1505657398302	1505657402562	1505657404845	1505657406281	1505657410185	1505657412744	1505657416600	1505657424009	1505657426323	1505657429197	1505657433344	1505657435120	1505657436816	1505657445128	1505657446922	1505657453434	1505657462664	1505657467680	1505657470720	1505657472105	1505657473163	1505657475131	1505657476196	1505657482907	1505657485380	1505657504956	1505657512979	1505657517816	1505657519322
19	2	156	2017-11-08	1510166962804	1510166976765	1510166986437	1510166997588	1510167000250	1510167011839	1510167014148	1510167015474	1510167016893	1510167018196	1510167019563	1510167020885	1510167030068	1510167035911	1510167039251	1510167051781	1510167058087	1510167060112	1510167065751	1510167067668	1510167070307	1510167075421	1510167077574	1510167079627	1510167081177	1510167082892	1510167083926	1510167085078	1510167086277	1510167089249	1510167097400	1510167108583	1510167119800	1510167129252	1510167131760	1510167141590	1510167143288	1510167144519	1510167146192	1510167147414	1510167154744	1510167162495	1510167171495	1510167178835	1510167180643	1510167186125
20	1	156	2017-10-29	1509301758326	1509301771639	1509301774737	1509301776352	1509301778040	1509301786589	1509301794222	1509301795863	1509301801070	1509301811688	1509301815847	1509301817635	1509301832427	1509301835462	1509301837207	1509301845347	1509301857080	1509301859759	1509301871977	1509301875053	1509301877765	1509301884757	1509301886847	1509301888502	1509301902220	1509301909854	1509301914121	1509301917630	1509301925601	1509301929710	1509301937418	1509301939709	1509301945997	1509301954468	1509301956070	1509301957895	1509301959373	1509301961574	1509301962878	1509301963728	1509301966517	1509301968670	1509301976961	1509301980207	1509301981863	1509301988759
21	1	156	2017-09-10	1505062878505	1505062903315	1505062908869	1505062910557	1505062914498	1505062916313	1505062918161	1505062919591	1505062920980	1505062937262	1505062943711	1505062946046	1505062968054	1505062971687	1505062974126	1505062979430	1505062998420	1505063000737	1505063009404	1505063011308	1505063023766	1505063031244	1505063034198	1505063036154	1505063047769	1505063049774	1505063050777	1505063058599	1505063063825	1505063087304	1505063093799	1505063096426	1505063098201	1505063106132	1505063110169	1505063112309	1505063113412	1505063115003	1505063116746	1505063118037	1505063119743	1505063121071	1505063145104	1505063147348	1505063150304	1505063152150
21	2	156	2017-11-22	1511352613240	1511352624026	1511352628326	1511352641478	1511352643849	1511352645326	1511352646807	1511352647858	1511352648979	1511352651727	1511352653720	1511352654900	1511352656718	1511352658311	1511352659828	1511352663414	1511352672503	1511352675453	1511352688005	1511352690091	1511352702084	1511352709487	1511352711802	1511352713471	1511352716754	1511352718262	1511352719176	1511352724286	1511352733437	1511352740156	1511352742996	1511352744483	1511352745762	1511352748372	1511352749991	1511352751510	1511352752433	1511352754448	1511352757892	1511352760206	1511352761812	1511352762736	1511352776347	1511352779443	1511352781151	1511352782261
22	1	156	2017-08-25	1503667286774	1503667286934	1503667287109	1503667287270	1503667287429	1503667287589	1503667287750	1503667287925	1503667288086	1503667293662	1503667301047	1503667307782	1503667314701	1503667317466	1503667319390	1503667338335	1503667345316	1503667352271	1503667360819	1503667366901	1503667369005	1503667372558	1503667375904	1503667377684	1503667383924	1503667390947	1503667393248	1503667394931	1503667401837	1503667404804	1503667411203	1503667416472	1503667420418	1503667424107	1503667429044	1503667435581	1503667437305	1503667438333	1503667442351	1503667443862	1503667451853	1503667458492	1503667470194	1503667474222	1503667478495	1503667479478
22	2	156	2017-10-09	1507554666220	1507554737950	1507554738668	1507554739394	1507554740835	1507554746811	1507554757634	1507554759948	1507554763603	1507554772343	1507554776727	1507554783696	1507554799060	1507554808351	1507554816197	1507554819621	1507554824476	1507554827904	1507554831159	1507554835557	1507554837972	1507554842169	1507554843612	1507554847618	1507554858378	1507554862923	1507554864505	1507554873865	1507554876872	1507554881918	1507554886211	1507554890304	1507554893217	1507554897170	1507554899118	1507554904181	1507554905764	1507554906851	1507554909300	1507554910553	1507554913484	1507554917123	1507554921309	1507554926789	1507554929946	1507554940471
22	3	156	2017-11-21	1511256097078	1511256099773	1511256102961	1511256108954	1511256115737	1511256121071	1511256125990	1511256130122	1511256132806	1511256137439	1511256141357	1511256146287	1511256148968	1511256153489	1511256156265	1511256160222	1511256163855	1511256167905	1511256171805	1511256174301	1511256175637	1511256180236	1511256185760	1511256187483	1511256197537	1511256201670	1511256204292	1511256211820	1511256215403	1511256217271	1511256223238	1511256226120	1511256228559	1511256229907	1511256231203	1511256235610	1511256237696	1511256238529	1511256239813	1511256240724	1511256242279	1511256246529	1511256250840	1511256255138	1511256257544	1511256258371
23	1	156	2017-10-09	1507579731617	1507579751132	1507579769484	1507579773159	1507579814580	1507579885598	1507579891860	1507579898341	1507579947214	1507579983559	1507580003815	1507580006204	1507580032610	1507580047870	1507580050837	1507580060357	1507580063763	1507580071499	1507580103934	1507580107223	1507580152539	1507580160569	1507580162210	1507580165835	1507580180510	1507580181770	1507580182917	1507580267791	1507580269839	1507580271845	1507580273260	1507580274463	1507580275760	1507580276931	1507580278060	1507580293696	1507580295706	1507580296952	1507580298078	1507580299209	1507580300483	1507580301469	1507580302693	1507580303552	1507580304438	1507580305412
24	1	156	2017-08-21	1503330222350	1503330236393	1503330239394	1503330246981	1503330249995	1503330252479	1503330261732	1503330263597	1503330265142	1503330266617	1503330272509	1503330275832	1503330284508	1503330291637	1503330294016	1503330295438	1503330301379	1503330304842	1503330307200	1503330309118	1503330311219	1503330312603	1503330314038	1503330317036	1503330333458	1503330343941	1503330351488	1503330358727	1503330360507	1503330363443	1503330793715	1503330839662	1503330847034	1503330849133	1503330855510	1503330857420	1503330874036	1503330881297	1503330883186	1503330890101	1503330898458	1503330904652	1503330913399	1503330919131	1503330926313	1503330928491
24	2	156	2017-10-10	1507658697328	1507658706096	1507658713227	1507658716478	1507658741708	1507658748314	1507658755372	1507658758913	1507658760569	1507658762266	1507658776628	1507658784420	1507658792245	1507658799753	1507658807961	1507658814568	1507658820794	1507658826360	1507658837523	1507658840748	1507658843158	1507658844516	1507658845968	1507658850558	1507658857764	1507658869111	1507658877301	1507658885045	1507658888144	1507658893533	1507658901779	1507658909388	1507658918229	1507658921432	1507658926789	1507658933278	1507658935495	1507658937375	1507658938660	1507658939794	1507658953850	1507658961257	1507658969185	1507658980815	1507658988171	1507658993557
24	3	156	2017-11-23	1511437265723	1511437271988	1511437275093	1511437279386	1511437281405	1511437283452	1511437289480	1511437291619	1511437292711	1511437293937	1511437300658	1511437306746	1511437313071	1511437319397	1511437322681	1511437324380	1511437331523	1511437334180	1511437335596	1511437336611	1511437337555	1511437338893	1511437339860	1511437342573	1511437352547	1511437357202	1511437364911	1511437369882	1511437371992	1511437374769	1511437385848	1511437391020	1511437393682	1511437395188	1511437395976	1511437397146	1511437398293	1511437399294	1511437400239	1511437401432	1511437406586	1511437440557	1511437458676	1511437577271	1511437594536	1511437605247
25	1	156	2017-09-14	1505399845797	1505399848929	1505399940782	1505399960127	1505399973412	1505399981380	1505399987240	1505400004627	1505400010301	1505400016422	1505400030421	1505400049247	1505400061632	1505400069116	1505400077214	1505400095555	1505400103673	1505400111214	1505400120134	1505400131483	1505400135022	1505400141775	1505400149795	1505400156984	1505400159614	1505400160547	1505400161682	1505400162698	1505400164194	1505400166846	1505400168962	1505400170015	1505400171211	1505400172070	1505400172945	1505400174128	1505400175933	1505400177082	1505400178097	1505400178959	1505400179867	1505400180848	1505400181790	1505400182698	1505400183454	1505400184303
26	1	156	2017-09-04	1504539755628	1504539775788	1504539805058	1504539809017	1504539825088	1504539830661	1504539836473	1504539846864	1504539852891	1504539859520	1504539869058	1504539874040	1504539885110	1504539891303	1504539897295	1504539902574	1504539909058	1504539913544	1504539923171	1504539927570	1504539929597	1504539936261	1504539937790	1504539940505	1504539954678	1504539960626	1504539968116	1504539974242	1504539980390	1504539986921	1504540009826	1504540013611	1504540022056	1504540026699	1504540033741	1504540037238	1504540038671	1504540040156	1504540066528	1504540076256	1504540080881	1504540086293	1504540091463	1504540094266	1504540097562	1504540102060
27	1	156	2017-09-23	1506204829436	1506204829898	1506204830215	1506204831063	1506204832681	1506204860889	1506204864484	1506204866135	1506204867135	1506204880871	1506204890151	1506204892067	1506204898411	1506204901520	1506204903322	1506204915673	1506204919745	1506204922585	1506204939770	1506204941828	1506204949040	1506204955454	1506204957258	1506204960865	1506204968012	1506204969240	1506204970192	1506204978192	1506204979701	1506204987439	1506205003104	1506205006018	1506205007653	1506205011059	1506205012551	1506205024331	1506205029314	1506205031673	1506205034768	1506205053848	1506205060402	1506205065698	1506205082460	1506205091832	1506205095731	1506205100268
28	1	156	2017-09-21	1506009832936	1506009848258	1506009859283	1506009865669	1506009876930	1506009893533	1506009896901	1506009907451	1506009911394	1506009915643	1506009918017	1506009926097	1506009942525	1506009947652	1506009950032	1506009959567	1506009965688	1506009971513	1506009985393	1506009993908	1506010000134	1506010009036	1506010012002	1506010016719	1506010025580	1506010028222	1506010030635	1506010040471	1506010047178	1506010054742	1506010061249	1506010065589	1506010071606	1506010077822	1506010084625	1506010089719	1506010090951	1506010092001	1506010097698	1506010103014	1506010109465	1506010115214	1506010120907	1506010129522	1506010132750	1506010139531
29	1	156	2017-08-18	1503087895928	1503087900972	1503087903170	1503087905783	1503087933275	1503087946429	1503087950935	1503087952692	1503087954439	1503087961311	1503087970601	1503087972827	1503087980879	1503087983805	1503087987121	1503087993324	1503087995768	1503088003626	1503088015476	1503088021576	1503088031001	1503088035328	1503088038022	1503088039768	1503088046977	1503088048682	1503088050019	1503088051875	1503088069406	1503088073018	1503088080416	1503088084735	1503088091261	1503088094715	1503088096246	1503088098324	1503088100437	1503088102861	1503088106144	1503088108527	1503088110491	1503088115598	1503088121562	1503088124846	1503088129917	1503088135112
29	2	156	2017-09-29	1506676027446	1506676031280	1506676034321	1506676036637	1506676038762	1506676052677	1506676058437	1506676090823	1506676092865	1506676108543	1506676127430	1506676130580	1506676139765	1506676143882	1506676146280	1506676151984	1506676155084	1506676163621	1506676189094	1506676195475	1506676202077	1506676207177	1506676210700	1506676212595	1506676219249	1506676222658	1506676224403	1506676226428	1506676232201	1506676236020	1506676244954	1506676254043	1506676255303	1506676262438	1506676264901	1506676266723	1506676270588	1506676272250	1506676274745	1506676276380	1506676279383	1506676287026	1506676296130	1506676306164	1506676309251	1506676315415
29	3	156	2017-11-20	1511193110817	1511193117361	1511193119698	1511193121938	1511193131609	1511193144931	1511193147921	1511193149281	1511193150625	1511193160153	1511193171854	1511193173623	1511193190439	1511193192790	1511193195014	1511193202502	1511193213790	1511193214950	1511193219645	1511193233527	1511193236165	1511193241545	1511193244726	1511193246574	1511193256794	1511193258989	1511193261069	1511193263302	1511193270427	1511193273997	1511193288168	1511193292701	1511193299450	1511193301971	1511193304179	1511193305739	1511193306963	1511193308091	1511193310412	1511193311868	1511193314788	1511193317452	1511193322501	1511193330135	1511193332516	1511193339249
30	1	156	2017-08-18	1503053312393	1503053318233	1503053323197	1503053325376	1503053326764	1503053340552	1503053347772	1503053350013	1503053351715	1503053366143	1503053388831	1503053390950	1503053401314	1503053404245	1503053406681	1503053411839	1503053414394	1503053418757	1503053446923	1503053447717	1503053456346	1503053461670	1503053463236	1503053465952	1503053466843	1503053467851	1503053468869	1503053470251	1503053471072	1503053472889	1503053473701	1503053474680	1503053475518	1503053476906	1503053477639	1503053479066	1503053480004	1503053480804	1503053481629	1503053482442	1503053483190	1503053483923	1503053484777	1503053485484	1503053486179	1503053486982
30	2	156	2017-09-29	1506676414190	1506676424509	1506676431762	1506676433247	1506676434348	1506676440671	1506676444904	1506676446062	1506676452794	1506676457489	1506676467834	1506676469800	1506676476485	1506676479754	1506676481761	1506676485646	1506676490333	1506676493778	1506676506638	1506676510481	1506676513922	1506676518310	1506676520617	1506676522018	1506676522932	1506676523775	1506676524760	1506676526031	1506676527036	1506676527980	1506676528798	1506676529609	1506676530486	1506676531347	1506676532186	1506676533467	1506676534404	1506676535180	1506676536152	1506676536830	1506676537472	1506676538303	1506676539458	1506676540227	1506676540947	1506676541755
30	3	156	2017-11-14	1510648630844	1510648641725	1510648645627	1510648649698	1510648651122	1510648657831	1510648663417	1510648664532	1510648666100	1510648671682	1510648674689	1510648676412	1510648688026	1510648697105	1510648700532	1510648705142	1510648709875	1510648715282	1510648719288	1510648724272	1510648726836	1510648728542	1510648729651	1510648731473	1510648732477	1510648735388	1510648736101	1510648737179	1510648738243	1510648739087	1510648739819	1510648740676	1510648741459	1510648742269	1510648743066	1510648744248	1510648745216	1510648745981	1510648746972	1510648747683	1510648748508	1510648749445	1510648750678	1510648751380	1510648752145	1510648753072
31	1	156	2017-08-21	1503327857273	1503327859468	1503327866126	1503327884337	1503327920407	1503327922649	1503327924969	1503327938021	1503327941686	1503327945056	1503327947840	1503327949613	1503327965064	1503327968850	1503327971688	1503327987301	1503327993884	1503327996388	1503328013196	1503328016174	1503328028253	1503328042364	1503328044841	1503328051090	1503328072511	1503328081189	1503328086515	1503328089826	1503328101304	1503328106634	1503328116833	1503328125001	1503328137356	1503328141297	1503328150225	1503328153647	1503328155242	1503328167506	1503328171544	1503328186998	1503328190130	1503328193379	1503328199551	1503328202221	1503328204154	1503328206721
31	2	156	2017-10-02	1506949429639	1506949436762	1506949443123	1506949453492	1506949469657	1506949473272	1506949476331	1506949487370	1506949491574	1506949503620	1506949506656	1506949508632	1506949520567	1506949531287	1506949534610	1506949547519	1506949555909	1506949558495	1506949562011	1506949564956	1506949573554	1506949584730	1506949586243	1506949594023	1506949598206	1506949606268	1506949608892	1506949620119	1506949637474	1506949642785	1506949650929	1506949654804	1506949658230	1506949661485	1506949668641	1506949672422	1506949673901	1506949675793	1506949679105	1506949692792	1506949697356	1506949701528	1506949703386	1506949704724	1506949718842	1506949721205
32	1	156	2017-08-21	1503348663311	1503348674955	1503348684105	1503348694153	1503348719415	1503348728215	1503348737753	1503348746137	1503348751281	1503348757432	1503348761468	1503348763497	1503348788815	1503348805314	1503348813969	1503348821666	1503348831062	1503348834467	1503348845121	1503348846969	1503348851217	1503348853450	1503348855293	1503348867862	1503348898258	1503348905660	1503348908097	1503348910884	1503348919542	1503348926292	1503348935995	1503348938098	1503348939963	1503348942154	1503348943537	1503348946048	1503348947362	1503348948546	1503348959417	1503348978609	1503348983354	1503348990433	1503349020819	1503349058139	1503349069101	1503349071306
32	2	156	2017-10-02	1506959440938	1506959462261	1506959469442	1506959477412	1506959483445	1506959488912	1506959499452	1506959502769	1506959509561	1506959511749	1506959514141	1506959515607	1506959523598	1506959533538	1506959535838	1506959537275	1506959545012	1506959548206	1506959556050	1506959558346	1506959561498	1506959563262	1506959564695	1506959568689	1506959576324	1506959582413	1506959587146	1506959590167	1506959599906	1506959611697	1506959618610	1506959620730	1506959622500	1506959624790	1506959625997	1506959628516	1506959629992	1506959631334	1506959642079	1506959647947	1506959653752	1506959655967	1506959665460	1506959675954	1506959683271	1506959684487
33	1	156	2017-08-31	1504195354957	1504195373639	1504195377580	1504195380078	1504195382271	1504195383741	1504195386171	1504195388756	1504195390046	1504195391353	1504195392603	1504195393792	1504195405771	1504195416269	1504195428769	1504195436883	1504195445552	1504195451361	1504195456200	1504195459076	1504195471950	1504195473985	1504195475492	1504195481207	1504195487782	1504195495953	1504195499088	1504195501336	1504195509454	1504195515718	1504195529288	1504195531232	1504195532924	1504195536162	1504195541831	1504195544593	1504195546158	1504195547555	1504195549266	1504195550632	1504195563150	1504195565367	1504195575554	1504195585472	1504195595614	1504195598641
33	2	156	2017-10-15	1508080917946	1508080940267	1508080946760	1508080959165	1508080967692	1508080970543	1508080972799	1508080985736	1508080988291	1508080990447	1508081016717	1508081019030	1508081032429	1508081040719	1508081045524	1508081053367	1508081063783	1508081072143	1508081075765	1508081077997	1508081083165	1508081085323	1508081087590	1508081090131	1508081103159	1508081114888	1508081119856	1508081127936	1508081130557	1508081134222	1508081136705	1508081143318	1508081154381	1508081161071	1508081163259	1508081166305	1508081167755	1508081169638	1508081171740	1508081175540	1508081189251	1508081199635	1508081211359	1508081214783	1508081221484	1508081223587
33	3	156	2017-11-23	1511455243209	1511455296535	1511455307922	1511455313541	1511455353415	1511455363178	1511455367676	1511455381527	1511455384572	1511455386471	1511455390372	1511455392089	1511455404393	1511455414469	1511455417787	1511455425597	1511455436106	1511455440058	1511455445019	1511455447873	1511455459969	1511455462689	1511455464355	1511455467169	1511455477829	1511455484608	1511455489302	1511455495783	1511455498901	1511455504451	1511455510829	1511455516475	1511455525915	1511455529468	1511455532500	1511455535750	1511455537584	1511455545745	1511455552854	1511455555016	1511455563540	1511455589828	1511455638253	1511455647327	1511455653365	1511455654881
34	1	156	2017-08-28	1503930987101	1503930997772	1503931007839	1503931010057	1503931011855	1503931026280	1503931032753	1503931034753	1503931038010	1503931040025	1503931042584	1503931044793	1503931063267	1503931075980	1503931081438	1503931090726	1503931095996	1503931102605	1503931113301	1503931118600	1503931120986	1503931123460	1503931125910	1503931128947	1503931141073	1503931150271	1503931154320	1503931169348	1503931172458	1503931175727	1503931183643	1503931186177	1503931194074	1503931213851	1503931221899	1503931225638	1503931231964	1503931253787	1503931257628	1503931259503	1503931282580	1503931291608	1503931301472	1503931313612	1503931316371	1503931317789
35	1	156	2017-08-21	1503328588514	1503328599484	1503328601427	1503328610397	1503328612503	1503328620092	1503328622213	1503328634014	1503328638639	1503328643839	1503328651239	1503328655177	1503328662637	1503328668900	1503328683206	1503328685991	1503328687314	1503328694707	1503328701870	1503328703642	1503328705860	1503328707366	1503328708455	1503328710494	1503328719734	1503328724511	1503328726304	1503328727761	1503328729744	1503328732538	1503328742851	1503328748383	1503328754935	1503328756692	1503328766144	1503328767886	1503328768911	1503328770079	1503328771249	1503328772966	1503328780395	1503328785235	1503328790762	1503328796999	1503328802332	1503328804123
35	2	156	2017-10-10	1507632636852	1507632644825	1507632647384	1507632652811	1507632662175	1507632674977	1507632677429	1507632679094	1507632685111	1507632691736	1507632702337	1507632704429	1507632713256	1507632718440	1507632721042	1507632723073	1507632727655	1507632732242	1507632734716	1507632738022	1507632740125	1507632745716	1507632747325	1507632749502	1507632754207	1507632757825	1507632760368	1507632761879	1507632765699	1507632768162	1507632773482	1507632778047	1507632780342	1507632794174	1507632798295	1507632800145	1507632801209	1507632802144	1507632803832	1507632812525	1507632819128	1507632822609	1507632829328	1507632834680	1507632847169	1507632855783
36	1	156	2017-09-07	1504795590932	1504795591573	1504795592326	1504795593092	1504795595879	1504795606275	1504795611115	1504795615672	1504795618179	1504795626668	1504795634792	1504795636905	1504795641615	1504795646542	1504795651031	1504795666857	1504795675778	1504795681608	1504795689763	1504795691204	1504795700659	1504795703523	1504795705604	1504795708626	1504795712724	1504795720893	1504795725921	1504795730291	1504795743922	1504795748329	1504795751551	1504795754985	1504795757555	1504795760469	1504795766324	1504795768513	1504795770372	1504795771639	1504795774059	1504795775636	1504795783033	1504795790736	1504795794124	1504795801025	1504795805631	1504795812105
36	2	156	2017-10-31	1509468084947	1509468086791	1509468087884	1509468088784	1509468090203	1509468091115	1509468092183	1509468092982	1509468093735	1509468094689	1509468096175	1509468097145	1509468098540	1509468099687	1509468104326	1509468108151	1509468116009	1509468118498	1509468126282	1509468127858	1509468129329	1509468132026	1509468133358	1509468137709	1509468142267	1509468144608	1509468146863	1509468149963	1509468151572	1509468154988	1509468163615	1509468164183	1509468165848	1509468169983	1509468171396	1509468172711	1509468174431	1509468176140	1509468178134	1509468179278	1509468180035	1509468180686	1509468181622	1509468182801	1509468185943	1509468191213
37	1
37	2	156	2017-09-21	1505995460266	1505995485009	1505995490186	1505995492881	1505995500041	1505995504209	1505995506161	1505995512895	1505995516986	1505995522124	1505995528811	1505995530992	1505995536251	1505995541440	1505995544392	1505995548965	1505995553981	1505995557269	1505995562323	1505995564144	1505995565805	1505995569697	1505995571284	1505995573893	1505995580085	1505995581861	1505995582756	1505995586476	1505995592409	1505995596333	1505995599833	1505995604902	1505995607244	1505995608700	1505995612510	1505995619316	1505995624300	1505995625741	1505995629326	1505995632511	1505995634445	1505995635797	1505995639932	1505995647092	1505995649158	1505995650869
38	1	156	2017-08-21	1503328299375	1503328313057	1503328315778	1503328317680	1503328319488	1503328331323	1503328340785	1503328342522	1503328350222	1503328357557	1503328363650	1503328365753	1503328374864	1503328381024	1503328386769	1503328395426	1503328401775	1503328407942	1503328415891	1503328421979	1503328428897	1503328431536	1503328433377	1503328436369	1503328449621	1503328455409	1503328463022	1503328469120	1503328483174	1503328487200	1503328492688	1503328498323	1503328506290	1503328513646	1503328518557	1503328525576	1503328528232	1503328532401	1503328534568	1503328535729	1503328540689	1503328548622	1503328554873	1503328575410	1503328581823	1503328590525
38	2	156	2017-10-05	1507210880236	1507210884559	1507210886399	1507210888478	1507210890503	1507210898424	1507210902661	1507210905116	1507210911332	1507210918953	1507210922500	1507210924365	1507210928660	1507210933656	1507210938517	1507210940069	1507210944269	1507210945997	1507210956950	1507210959060	1507210962596	1507210964908	1507210966428	1507210968748	1507210973648	1507210977516	1507210993402	1507211000671	1507211003428	1507211005180	1507211014233	1507211020368	1507211028500	1507211036483	1507211041838	1507211047090	1507211048379	1507211053916	1507211056747	1507211057971	1507211062734	1507211070721	1507211080830	1507211091008	1507211096313	1507211101846
39	1	156	2017-08-22	1503426218101	1503426255778	1503426256409	1503426256984	1503426258227	1503426271125	1503426275118	1503426277504	1503426279147	1503426280416	1503426285254	1503426289314	1503426299504	1503426308787	1503426312197	1503426314537	1503426316027	1503426325264	1503426330625	1503426336688	1503426337323	1503426342806	1503426345459	1503426347415	1503426358992	1503426363354	1503426365503	1503426367382	1503426371151	1503426376982	1503426383454	1503426391465	1503426394294	1503426396141	1503426397609	1503426399269	1503426400488	1503426401523	1503426403357	1503426404575	1503426406308	1503426410355	1503426414731	1503426416097	1503426417110	1503426418592
39	2	156	2017-10-06	1507325981630	1507325984201	1507325987640	1507325988853	1507325992031	1507325996904	1507326005805	1507326008156	1507326013607	1507326015136	1507326017004	1507326018262	1507326019933	1507326023157	1507326024845	1507326026031	1507326027200	1507326032698	1507326038683	1507326041878	1507326043792	1507326044879	1507326045912	1507326049580	1507326061795	1507326064416	1507326065045	1507326072343	1507326078256	1507326082909	1507326086990	1507326097557	1507326099416	1507326101146	1507326107341	1507326108674	1507326109707	1507326110728	1507326112316	1507326114222	1507326117683	1507326119008	1507326127432	1507326135781	1507326137661	1507326138605
39	3	156	2017-11-20	1511196554607	1511196558283	1511196560550	1511196565872	1511196567411	1511196576198	1511196578769	1511196583711	1511196585784	1511196586808	1511196588409	1511196593229	1511196598460	1511196599793	1511196600860	1511196604008	1511196605318	1511196610156	1511196611759	1511196616617	1511196617931	1511196619009	1511196619980	1511196621642	1511196641176	1511196645141	1511196646217	1511196650184	1511196651770	1511196653575	1511196657686	1511196660667	1511196662212	1511196663549	1511196669808	1511196671691	1511196672606	1511196673458	1511196674463	1511196675640	1511196676641	1511196677712	1511196678534	1511196682604	1511196683995	1511196684818
40	1	156	2017-08-21	1503327831219	1503327848371	1503327852558	1503327858628	1503327877816	1503327896008	1503327898990	1503327900929	1503327903077	1503327904957	1503327913645	1503327918061	1503327927541	1503327936603	1503327940450	1503327947247	1503327953214	1503327960031	1503327970923	1503327974991	1503327980932	1503327983308	1503327986185	1503327991562	1503327997885	1503328003071	1503328005027	1503328010882	1503328017471	1503328033967	1503328042253	1503328044010	1503328050614	1503328053154	1503328074868	1503328077391	1503328079646	1503328082243	1503328095030	1503328096955	1503328103418	1503328109546	1503328117786	1503328166520	1503328168465	1503328170500
40	2	156	2017-10-13	1507900358187	1507900368003	1507900373844	1507900376305	1507900382099	1507900388608	1507900391314	1507900393018	1507900394818	1507900396738	1507900405146	1507900407024	1507900420837	1507900431051	1507900436567	1507900439584	1507900441970	1507900446767	1507900455946	1507900460016	1507900468100	1507900470479	1507900473159	1507900475107	1507900483036	1507900489439	1507900498154	1507900502752	1507900506410	1507900515314	1507900524273	1507900530269	1507900537355	1507900539857	1507900544083	1507900547260	1507900548900	1507900550044	1507900560282	1507900562064	1507900569548	1507900578886	1507900588130	1507900597272	1507900601143	1507900603159
41	1	17		1503499954274	1503499956322	1503499959690	1503499960501	1503499985441	1503499991536	1503499993325	1503499994391	1503499995450	1503499996587	1503499997677	1503499998656	1503500002309	1503500003299	1503500005887	1503500006828	1503500008203	1503500009355	1503500011892
42	1	156	2017-08-21	1503304978914	1503305010834	1503305015424	1503305023435	1503305036649	1503305041827	1503305044606	1503305053858	1503305056486	1503305067731	1503305071213	1503305074581	1503305109958	1503305115561	1503305121812	1503305137178	1503305145496	1503305147532	1503305157313	1503305160583	1503305170691	1503305179188	1503305185787	1503305189655	1503305230428	1503305241073	1503305244605	1503305248642	1503305258533	1503305267816	1503305275884	1503305281343	1503305289836	1503305295566	1503305302513	1503305309751	1503305312035	1503305313730	1503305319168	1503305321907	1503305326117	1503305335223	1503305355148	1503305358012	1503305363134	1503305368220
42	2	156	2017-10-22	1508665876604	1508665892820	1508665895416	1508665911823	1508665924908	1508665932811	1508665937721	1508665947988	1508665952529	1508665961132	1508665964431	1508665966534	1508665982744	1508665990498	1508665995536	1508666002308	1508666010978	1508666018332	1508666028973	1508666030696	1508666043269	1508666049762	1508666057392	1508666067740	1508666078475	1508666085993	1508666090636	1508666094044	1508666103489	1508666112749	1508666119303	1508666123678	1508666129591	1508666136661	1508666142953	1508666147929	1508666150216	1508666151250	1508666157062	1508666159356	1508666164108	1508666169026	1508666177700	1508666180359	1508666185657	1508666190665
43	1	156	2017-08-21	1503320951456	1503320956236	1503320960425	1503320964730	1503320973703	1503320978852	1503320981722	1503320983146	1503320987172	1503320990988	1503320994900	1503320996148	1503320997324	1503321001590	1503321007349	1503321013574	1503321015583	1503321019555	1503321023522	1503321029404	1503321035608	1503321042204	1503321045104	1503321048772	1503321050716	1503321051299	1503321051748	1503321052852	1503321054181	1503321056615	1503321057479	1503321058180	1503321059021	1503321059948	1503321060756	1503321061380	1503321062156	1503321062756	1503321066886	1503321068629	1503321069932	1503321071091	1503321074899	1503321076524	1503321077564	1503321079573
43	2	156	2017-10-02	1506950726781	1506950730841	1506950734545	1506950736345	1506950740926	1506950745642	1506950749281	1506950753391	1506950755489	1506950756529	1506950758977	1506950761851	1506950769187	1506950772035	1506950775885	1506950779239	1506950781941	1506950784770	1506950787952	1506950790254	1506950792173	1506950796968	1506950799077	1506950800565	1506950801533	1506950801925	1506950802373	1506950803341	1506950805860	1506950807317	1506950807973	1506950811487	1506950917196	1506950918620	1506950919699	1506950920204	1506950921059	1506950922702	1506950925339	1506950928510	1506950929667	1506950930531	1506950932260	1506950932995	1506950933836	1506950934915
44	1	156	2017-08-31	1504200294520	1504200298082	1504200301288	1504200302431	1504200308225	1504200310300	1504200311999	1504200318552	1504200320749	1504200322399	1504200328772	1504200330608	1504200335941	1504200337771	1504200339592	1504200343582	1504200353893	1504200356258	1504200361235	1504200362644	1504200367623	1504200372164	1504200373926	1504200375242	1504200379919	1504200380774	1504200384575	1504200385626	1504200395453	1504200400844	1504200402443	1504200403610	1504200404820	1504200406549	1504200407477	1504200408945	1504200410098	1504200415233	1504200419088	1504200420600	1504200421783	1504200423614	1504200427332	1504200433382	1504200436541	1504200438003
44	2	156	2017-11-03	1509729323677	1509729324929	1509729327361	1509729328545	1509729337137	1509729339778	1509729341466	1509729344866	1509729346078	1509729349803	1509729350928	1509729351899	1509729353278	1509729354273	1509729358271	1509729361888	1509729367129	1509729368197	1509729372502	1509729373597	1509729375135	1509729378204	1509729381299	1509729382189	1509729383503	1509729384488	1509729385452	1509729386235	1509729389387	1509729394131	1509729395450	1509729396718	1509729398768	1509729400050	1509729403006	1509729404121	1509729405107	1509729406002	1509729409805	1509729411198	1509729412670	1509729414287	1509729417807	1509729420336	1509729421541	1509729422906
45	1	156	2017-08-18	1503064758423	1503064783328	1503064793054	1503064798283	1503064815236	1503064821807	1503064825143	1503064827805	1503064829895	1503064837542	1503064842174	1503064843542	1503064854634	1503064858528	1503064860176	1503064861918	1503064869393	1503064872573	1503064880611	1503064884738	1503064886973	1503064888405	1503064889430	1503064891493	1503064895191	1503064896245	1503064897310	1503064907340	1503064909732	1503064920977	1503064934248	1503064936987	1503064952001	1503064955211	1503064956531	1503064957947	1503064958979	1503064959899	1503064961125	1503064962114	1503064963027	1503064964176	1503064965147	1503064966310	1503064967203	1503064968043
45	2	156	2017-10-05	1507210424256	1507210437307	1507210447142	1507210451302	1507210457446	1507210464049	1507210467014	1507210469782	1507210472302	1507210477151	1507210481807	1507210483215	1507210494424	1507210498326	1507210500087	1507210508165	1507210517447	1507210521646	1507210529101	1507210530757	1507210532646	1507210537439	1507210539133	1507210540631	1507210552695	1507210555142	1507210556302	1507210557917	1507210564462	1507210575633	1507210583084	1507210586430	1507210592121	1507210594949	1507210596101	1507210597934	1507210599117	1507210600365	1507210601541	1507210603101	1507210604070	1507210605062	1507210606326	1507210608494	1507210609582	1507210610606
46	1	31		1504343543510	1504343548316	1504343551776	1504343553759	1504343564962	1504343584084	1504343587592	1504343589128	1504343590625	1504343614677	1504343626138	1504343627385	1504343646331	1504343661817	1504343666923	1504343674437	1504343688077	1504343689317	1504343716804	1504343724298	1504343734267	1504343739595	1504343741817	1504344685363	1504344692549	1504344701517	1504344704082	1504344711104	1504344712462	1504344720730	1504344747411	1504344754490
46	2	156	2017-09-04	1504551132479	1504551136299	1504551138238	1504551146005	1504551169744	1504551180116	1504551183520	1504551184875	1504551186989	1504551188240	1504551192175	1504551193912	1504551200280	1504551209766	1504551217046	1504551222953	1504551231109	1504551234434	1504551253831	1504551259304	1504551265013	1504551269959	1504551276552	1504551278304	1504551282705	1504551286623	1504551293587	1504551297116	1504551301352	1504551309507	1504551315388	1504551320046	1504551326103	1504551331378	1504551335794	1504551337641	1504551342110	1504551345785	1504551362867	1504551364947	1504551368712	1504551408526	1504551412260	1504551428979	1504551432752	1504551435860
47	1	156	2017-09-23	1506183214800	1506183218131	1506183219948	1506183221301	1506183222429	1506183223694	1506183224873	1506183231058	1506183233066	1506183240605	1506183244916	1506183246516	1506183251299	1506183253969	1506183255800	1506183261025	1506183277496	1506183281165	1506183286644	1506183288513	1506183289984	1506183295770	1506183297033	1506183298532	1506183299929	1506183300967	1506183301802	1506183302602	1506183303482	1506183304965	1506183305969	1506183306884	1506183307751	1506183308634	1506183309566	1506183310439	1506183311443	1506183312269	1506183313236	1506183315063	1506183316282	1506183317569	1506183318542	1506183319450	1506183320363	1506183321271
48	1	156	2017-08-21	1503330633324	1503330640492	1503330647463	1503330649980	1503330653608	1503330663481	1503330665754	1503330667667	1503330669028	1503330670681	1503330673927	1503330683319	1503330692589	1503330694890	1503330697155	1503330698361	1503330699407	1503330703322	1503330711212	1503330714816	1503330718184	1503330719583	1503330720613	1503330721890	1503330723800	1503330724973	1503330725803	1503330727884	1503330729737	1503330736278	1503330737424	1503330737713	1503330738693	1503330742582	1503330743691	1503330744841	1503330746746	1503330752588	1503330754452	1503330755519	1503330757104	1503330758235	1503330759444	1503330760508	1503330761439	1503330763775
49	1	156	2017-09-05	1504644478097	1504644484508	1504644488859	1504644496997	1504644529946	1504644551541	1504644555057	1504644569127	1504644573738	1504644583094	1504644592615	1504644596175	1504644606827	1504644616650	1504644629992	1504644636387	1504644644089	1504644650069	1504644661746	1504644664064	1504644666245	1504644670536	1504644672756	1504644675419	1504644694389	1504644696979	1504644699882	1504644703173	1504644711312	1504644725936	1504644747167	1504644750456	1504644756962	1504644760748	1504644773228	1504644790004	1504644797360	1504644799856	1504644811764	1504644819545	1504644830237	1504644836495	1504644848569	1504644861228	1504644870583	1504644882913
49	2	156	2017-11-06	1509961776266	1509961802355	1509961818837	1509961822086	1509961844885	1509961856020	1509961859041	1509961868838	1509961878770	1509961881157	1509961888035	1509961890353	1509961904564	1509961912985	1509961916245	1509961922534	1509961930032	1509961947263	1509961956920	1509961959430	1509961967517	1509961977118	1509961979187	1509961981687	1509961988218	1509961996636	1509962003163	1509962009609	1509962018511	1509962024886	1509962043196	1509962050086	1509962056128	1509962062096	1509962064952	1509962074207	1509962077966	1509962081006	1509962085739	1509962089209	1509962094642	1509962481406	1509962491771	1509962500805	1509962506738	1509962512371
50	1	156	2017-09-15	1505484514426	1505484521535	1505484524466	1505484525707	1505484529154	1505484543163	1505484547904	1505484548981	1505484550263	1505484551771	1505484559434	1505484565133	1505484583904	1505484596983	1505484612877	1505484615745	1505484624889	1505484626699	1505484638374	1505484640232	1505484642906	1505484644580	1505484650703	1505484658143	1505484670213	1505484676227	1505484681347	1505484688595	1505484703956	1505484733968	1505484739443	1505484745503	1505484753014	1505484755288	1505484759876	1505484763472	1505484765123	1505484766450	1505484769317	1505484770640	1505484772892	1505484777853	1505484790857	1505484798331	1505484804526	1505484806595
51	1	156	2017-09-02	1504338332207	1504338347310	1504338351930	1504338354839	1504338367432	1504338381840	1504338386147	1504338387739	1504338414084	1504338416612	1504338430354	1504338439361	1504338450850	1504338462674	1504338472962	1504338481620	1504338489396	1504338494301	1504338508107	1504338511653	1504338523698	1504338534525	1504338538290	1504338549514	1504338556160	1504338560826	1504338570225	1504338581588	1504338584307	1504338586977	1504338602891	1504338605959	1504338617400	1504338625873	1504338633564	1504338642550	1504338644729	1504338646689	1504338649531	1504338652337	1504338663885	1504338677091	1504338684628	1504338700613	1504338706844	1504338709281
51	2	156	2017-10-27	1509126061783	1509126072288	1509126076738	1509126082582	1509126085281	1509126099155	1509126102070	1509126104669	1509126113465	1509126115724	1509126128431	1509126135005	1509126147594	1509126156243	1509126159474	1509126170718	1509126183870	1509126186687	1509126196075	1509126198423	1509126200919	1509126203043	1509126206470	1509126215081	1509126226915	1509126248904	1509126259898	1509126267102	1509126268868	1509126277705	1509126284667	1509126288917	1509126296679	1509126299707	1509126307581	1509126313043	1509126316278	1509126318742	1509126321239	1509126337783	1509126371693	1509126378272	1509126387753	1509126410449	1509126416473	1509126418677
52	1	156	2017-09-14	1505400740128	1505400778859	1505400779520	1505400784606	1505400788415	1505400794588	1505400801815	1505400806196	1505400808411	1505400815482	1505400821085	1505400823993	1505400825572	1505400826701	1505400827925	1505400836130	1505400842447	1505400845035	1505400849829	1505400851733	1505400860041	1505400865539	1505400870918	1505400871915	1505400879304	1505400884880	1505400890092	1505400893673	1505400897724	1505400903402	1505400909086	1505400913264	1505400919197	1505400926456	1505400929328	1505400931305	1505400932394	1505400933337	1505400935801	1505400936848	1505400939229	1505400944268	1505400951620	1505400958310	1505400964759	1505400967337
53	1	156	2017-09-15	1505462518454	1505462530232	1505462533879	1505462537944	1505462577270	1505462581671	1505462584392	1505462595420	1505462597405	1505462615818	1505462629381	1505462641396	1505463535313	1505463540314	1505463546029	1505463551715	1505463557948	1505463560992	1505463571412	1505464193984	1505464202888	1505464210308	1505464226957	1505464230920	1505464250755	1505464260123	1505464263077	1505464279499	1505464284734	1505464289254	1505464293234	1505464294853	1505464304350	1505464308453	1505464311653	1505464315084	1505464328416	1505464335764	1505464338776	1505464340064	1505464356648	1505464365597	1505464371630	1505464380664	1505464387027	1505464393713
54	1	156	2017-08-29	1504028060624	1504028063452	1504028065146	1504028066788	1504028086371	1504028094321	1504028096204	1504028102205	1504028104502	1504028111136	1504028118030	1504028119618	1504028123133	1504028127486	1504028131729	1504028136720	1504028141855	1504028144356	1504028149986	1504028154200	1504028160568	1504028164779	1504028166255	1504028168190	1504028173970	1504028177372	1504028180270	1504028182924	1504028193526	1504028195631	1504028199181	1504028202423	1504028204032	1504028205608	1504028208656	1504028212078	1504028214241	1504028215817	1504028217478	1504028218639	1504028221396	1504028222439	1504028230986	1504028233605	1504028235219	1504028236588
55	1	156	2017-09-18	1505740116972	1505740149414	1505740159324	1505740206527	1505740211309	1505740226971	1505740233411	1505740241735	1505740269464	1505740274032	1505740297875	1505740303331	1505740356923	1505740367017	1505740371126	1505740385022	1505740399129	1505740407660	1505740425931	1505740506000	1505740523571	1505740537158	1505740541528	1505740546462	1505740566486	1505740588354	1505740599050	1505740604965	1505740617113	1505740630400	1505740643044	1505740658610	1505740672958	1505740682808	1505740686136	1505740689105	1505740693721	1505740699688	1505740737381	1505740742341	1505740747322	1505740756623	1505740767161	1505740787904	1505740806985	1505740809795
55	2	156	2017-11-01	1509563931280	1509563953695	1509563964163	1509563967991	1509563977641	1509563995259	1509564000657	1509564015724	1509564032676	1509564044075	1509564055026	1509564061225	1509564091236	1509564100921	1509564111183	1509564123107	1509564137826	1509564143720	1509564153852	1509564161668	1509564167613	1509564176321	1509564180165	1509564184316	1509564203975	1509564216990	1509564226613	1509564233100	1509564243394	1509564253387	1509564264952	1509564287169	1509564297895	1509564306229	1509564310538	1509564314205	1509564318037	1509564322356	1509564340337	1509564345722	1509564357813	1509564374084	1509564390281	1509564405040	1509564416869	1509564420341
56	1	156	2017-09-21	1505986846551	1505986857495	1505986869852	1505986880735	1505986899267	1505986912850	1505986917445	1505986924532	1505986934251	1505986949998	1505986966554	1505986975222	1505986993210	1505987001369	1505987018228	1505987027871	1505987032490	1505987041173	1505987054912	1505987061694	1505987067685	1505987074803	1505987078555	1505987085138	1505987094136	1505987099272	1505987110067	1505987120803	1505987149244	1505987157664	1505987192565	1505987197534	1505987204746	1505987211044	1505987214838	1505987221558	1505987224009	1505987225699	1505987231493	1505987239372	1505987245129	1505987253636	1505988195542	1505988202593	1505988207524	1505988211914
56	2	156	2017-11-01	1509539685543	1509539693898	1509539705689	1509539709192	1509539719741	1509539726458	1509539729283	1509542170914	1509542198543	1509542207143	1509544097961	1509544103975	1509544178953	1509544184153	1509544190569	1509544200186	1509544204780	1509544208394	1509544217252	1509544223501	1509544228755	1509544233051	1509544243277	1509544249054	1509544255353	1509544261097	1509544265936	1509544275157	1509544324831	1509544330085	1509544337186	1509544341246	1509544348872	1509544358680	1509544364766	1509544396464	1509544399113	1509544400575	1509544403318	1509544407593	1509544411814	1509544417575	1509544424718	1509544429942	1509544432887	1509544440414
57	1	156	2017-09-15	1505486437718	1505486453061	1505486458313	1505486467369	1505486475149	1505486483213	1505486491435	1505486496577	1505486499853	1505486506497	1505486512673	1505486514708	1505486529076	1505486535378	1505486544506	1505486552519	1505486558473	1505486560832	1505486568752	1505486575290	1505486586043	1505486591937	1505486593884	1505486601459	1505486611172	1505486613647	1505486615675	1505486621376	1505486629273	1505486633505	1505486640903	1505486647769	1505486652025	1505486657393	1505486662131	1505486666321	1505486668001	1505486669487	1505486671264	1505486672587	1505486675308	1505486681424	1505486695695	1505486701707	1505486703324	1505486704520
57	2	156	2017-11-03	1509722096054	1509722102851	1509722106238	1509722111662	1509722113507	1509722118478	1509722120700	1509722124935	1509722127674	1509722128942	1509722130647	1509722131786	1509722136113	1509722138019	1509722139677	1509722145038	1509722151784	1509722153648	1509722157825	1509722161047	1509722165794	1509722169602	1509722170768	1509722172374	1509722184284	1509722185736	1509722186665	1509722200774	1509722202800	1509722207725	1509722209391	1509722210386	1509722212241	1509722213677	1509722214798	1509722215857	1509722216860	1509722217862	1509722222547	1509722228519	1509722231279	1509722239955	1509722243943	1509722245866	1509722250812	1509722251918
58	1	156	2017-10-13	1507920399775	1507920410353	1507920418577	1507920423368	1507920466952	1507920472544	1507920475766	1507920477335	1507920478881	1507920480023	1507920481805	1507920483551	1507920489341	1507920490487	1507920492200	1507920499159	1507920508077	1507920511949	1507920518108	1507920520284	1507920521947	1507920528390	1507920530136	1507920531378	1507920539855	1507920542714	1507920543675	1507920544798	1507920551001	1507920559256	1507920568965	1507920575120	1507920578618	1507920580705	1507920592714	1507920603756	1507920606220	1507920609846	1507920614827	1507920621998	1507920624331	1507920628086	1507920632182	1507920633114	1507920634068	1507920635305
59	1	156	2017-09-25	1506365820535	1506365821990	1506365823105	1506365824110	1506365834300	1506365838993	1506365840575	1506365841776	1506365842469	1506365848944	1506365850621	1506365851539	1506365856615	1506365861724	1506365865379	1506365871692	1506365876853	1506365878058	1506365883532	1506365884633	1506365886238	1506365890005	1506365891233	1506365895615	1506365897541	1506365898928	1506365900147	1506365901545	1506365902693	1506365904945	1506365909309	1506365910329	1506365911224	1506365912142	1506365912974	1506365914108	1506365914993	1506365916697	1506365918027	1506365919599	1506365920981	1506365925161	1506365931431	1506365936447	1506365940970	1506365942306
59	2	156	2017-11-10	1510327300453	1510327301403	1510327302156	1510327302708	1510327304157	1510327309094	1510327328108	1510327328781	1510327329724	1510327330275	1510327331259	1510327332036	1510327336603	1510327341510	1510327343351	1510327349508	1510327350669	1510327351255	1510327354576	1510327355661	1510327356878	1510327360825	1510327362669	1510327363374	1510327364134	1510327364926	1510327366006	1510327366614	1510327367438	1510327373323	1510327376641	1510327377552	1510327378199	1510327378919	1510327379719	1510327380320	1510327387378	1510327388366	1510327389739	1510327390365	1510327391110	1510327395851	1510327400340	1510327403859	1510327407609	1510327409265
60	1	156	2017-08-29	1504008334330	1504008354233	1504008357620	1504008364302	1504008378280	1504008385764	1504008388905	1504008402582	1504008408057	1504008410283	1504008417208	1504008418971	1504008434482	1504008442133	1504008449585	1504008455599	1504008469947	1504008474400	1504008482895	1504008485733	1504008490528	1504008491981	1504008492892	1504008495340	1504008501426	1504008506022	1504008508547	1504008510093	1504008514575	1504008517613	1504008526968	1504008533917	1504008539569	1504008542315	1504008548152	1504008554904	1504008558188	1504008560028	1504008566112	1504008569063	1504008574880	1504008579962	1504008583116	1504008584588	1504008585869	1504008587438
60	2	156	2017-10-10	1507641760138	1507641764492	1507641776071	1507641782448	1507641788882	1507641792712	1507641795344	1507641801495	1507641804117	1507641805551	1507641807808	1507641809087	1507641818042	1507641822945	1507641825017	1507641830623	1507641837606	1507641840271	1507641845048	1507641846280	1507641852951	1507641857217	1507641858669	1507641860574	1507641868003	1507641874925	1507641876701	1507641880882	1507641889392	1507641895839	1507641902054	1507641906719	1507641912833	1507641915130	1507641920036	1507641926580	1507641927826	1507641928762	1507641932247	1507641934003	1507641936753	1507641985297	1507641988551	1507641990210	1507641991009	1507641992953
60	3	156	2017-11-21	1511258558053	1511258561755	1511258567273	1511258579799	1511258591854	1511258596748	1511258598611	1511258600022	1511258603171	1511258623703	1511258684143	1511259850160	1511259854154	1511259965497	1511259968561	1511259973072	1511259982381	1511259984969	1511260298563	1511260300304	1511260308654	1511260316088	1511260320012	1511260322769	1511260329112	1511260331511	1511260332680	1511260339640	1511260342422	1511260346477	1511260356123	1511260359917	1511260368462	1511260371589	1511260377737	1511260382828	1511260384348	1511260385252	1511260389276	1511260393943	1511260397633	1511260399907	1511260417088	1511260433913	1511260441626	1511260444139
61	1	156	2017-09-14	1505404029649	1505404044431	1505404047903	1505404051126	1505404074631	1505404078766	1505404084750	1505404086823	1505404089031	1505404091153	1505404093879	1505404095119	1505404131828	1505404135887	1505404139718	1505404148045	1505404153798	1505404165263	1505404173993	1505404178903	1505404181854	1505404188711	1505404191673	1505404193799	1505404199727	1505404202023	1505404211796	1505404215832	1505404217664	1505404223983	1505404230192	1505404232071	1505404238744	1505404245928	1505404248392	1505404254527	1505404255814	1505404257350	1505404264306	1505404269957	1505404274206	1505404275919	1505404280239	1505404282758	1505404284047	1505404289318
61	2	156	2017-11-13	1510570402555	1510570416747	1510570419117	1510570420501	1510570425398	1510570430470	1510570433188	1510570434565	1510570435784	1510570441262	1510570443094	1510570444133	1510570450821	1510570453484	1510570454934	1510570467166	1510570479833	1510570481973	1510570493169	1510570495788	1510570501298	1510570509584	1510570511803	1510570515708	1510570522881	1510570528540	1510570534578	1510570539399	1510570542916	1510570550080	1510570558596	1510570561051	1510570565197	1510570569430	1510570571916	1510570573868	1510570575243	1510570576644	1510570580664	1510570585093	1510570590107	1510570592860	1510570597404	1510570599276	1510570600579	1510570605678
62	1
62	2	156	2017-09-18	1505754065253	1505754072982	1505754078548	1505754083446	1505754085463	1505754099710	1505754133258	1505754137484	1505754140006	1505754143356	1505754149706	1505754157956	1505754167335	1505754177073	1505754180089	1505754183252	1505754193502	1505754212934	1505754218371	1505754230076	1505754244175	1505754246953	1505754248643	1505754257970	1505754269594	1505754270937	1505754274955	1505754276519	1505754278740	1505754280873	1505754287999	1505754289112	1505754289969	1505754291006	1505754295917	1505754297551	1505754298485	1505754305292	1505754332427	1505754338115	1505754341367	1505754342633	1505754351987	1505754359976	1505754366915	1505754369266
62	3	156	2017-11-03	1509742067424	1509742071112	1509742072394	1509742081834	1509742084241	1509742097938	1509742108317	1509742110481	1509742111596	1509742112639	1509742115155	1509742121476	1509742133900	1509742141894	1509742145332	1509742146292	1509742152951	1509742158609	1509742164525	1509742169114	1509742172316	1509742174287	1509742175295	1509742176542	1509742177440	1509742178161	1509742178872	1509742179599	1509742180421	1509742181298	1509742182011	1509742182766	1509742183497	1509742184218	1509742184947	1509742185680	1509742187713	1509742188536	1509742189952	1509742197951	1509742200500	1509742201771	1509742208351	1509742216452	1509742221429	1509742223600
63	1	156	2017-09-14	1505406205973	1505406217998	1505406228635	1505406234127	1505406251015	1505406260286	1505406274260	1505406281563	1505406292748	1505406306207	1505406331512	1505406340352	1505406354519	1505406364930	1505406370290	1505406382322	1505406393702	1505406400714	1505406416013	1505406420760	1505406430662	1505406438650	1505406445903	1505406448802	1505406462079	1505406474742	1505406481158	1505406488558	1505406495797	1505406500876	1505406508588	1505406526359	1505406538132	1505406548679	1505406560938	1505406570277	1505406573452	1505406575655	1505406578115	1505406580303	1505406592147	1505406602096	1505406611348	1505406625763	1505406637161	1505406641541
63	2	156	2017-11-04	1509788027336	1509788033240	1509788038149	1509788042975	1509788057930	1509788068080	1509788076969	1509788084501	1509788091753	1509788098134	1509788106791	1509788112804	1509788130925	1509788141913	1509788146309	1509788154488	1509788160608	1509788167113	1509788174537	1509788176965	1509788180800	1509788188233	1509788190715	1509788210781	1509788224180	1509788240104	1509788257525	1509788261497	1509788271870	1509788287593	1509788293729	1509788304341	1509788311330	1509788320006	1509788335748	1509788347476	1509788353477	1509788355674	1509788410824	1509788565625	1509788567113	1509788585824	1509788634260	1509788643734	1509788681582	1509788684274
64	1	156	2017-09-28	1506632476706	1506632491866	1506632496043	1506632498491	1506632511593	1506632850423	1506632853000	1506632854613	1506632855547	1506632860300	1506632861236	1506632862288	1506632879129	1506632884535	1506632891611	1506632899351	1506632903134	1506632904723	1506632912791	1506632915063	1506632926409	1506632928241	1506632930113	1506632934207	1506632948346	1506632950617	1506632952185	1506632962267	1506632966511	1506632974369	1506632977026	1506632979079	1506632987392	1506632991479	1506632996897	1506633005764	1506633009336	1506633010529	1506633013935	1506633019958	1506633023501	1506633029390	1506633036640	1506633041258	1506633042724	1506633044308
64	2	156	2017-11-10	1510332744958	1510332760542	1510332764822	1510332766290	1510332770483	1510332784456	1510332787936	1510332789655	1510332790968	1510332797318	1510332801303	1510332842397	1510332865401	1510332868992	1510332871855	1510332875282	1510332880746	1510332882420	1510332890483	1510332893261	1510332897035	1510332906438	1510332909497	1510332911498	1510332913750	1510332919430	1510332921853	1510332929030	1510332938129	1510332945756	1510332952937	1510332970065	1510332978401	1510332984657	1510332989594	1510332995315	1510333028377	1510333029501	1510333032450	1510333034623	1510333046389	1510333052176	1510333061886	1510333074760	1510333077978	1510333079566
65	1	156	2017-08-26	1503778163622	1503778178422	1503778186388	1503778191113	1503778208427	1503778216299	1503778223359	1503778228381	1503778235156	1503778243795	1503778248116	1503778255405	1503778278381	1503778284806	1503778292477	1503778300092	1503778306480	1503778312877	1503778320249	1503778327164	1503778336710	1503778340662	1503778341824	1503778343643	1503778351403	1503778355428	1503778361413	1503778366496	1503778373638	1503778377331	1503778385153	1503778389913	1503778396402	1503778400984	1503778406061	1503778409779	1503778411111	1503778412440	1503778417548	1503778421019	1503778426083	1503778433614	1503778441501	1503778447406	1503778452069	1503778457989
65	2	156	2017-11-03	1509731815325	1509731820671	1509731831613	1509731835335	1509731839964	1509731848629	1509731853800	1509731856115	1509731857585	1509731862625	1509731866051	1509731867738	1509731873521	1509731880423	1509731887803	1509731894263	1509731902044	1509731908103	1509731915342	1509731922759	1509731928453	1509731931298	1509731932646	1509731934825	1509731939791	1509731943161	1509731947341	1509731951564	1509731956382	1509731960337	1509731965761	1509731972388	1509731977474	1509731979901	1509731981430	1509731983621	1509731984884	1509731985982	1509731990334	1509731992525	1509731994041	1509731998381	1509732003985	1509732011481	1509732016044	1509732018957
66	1	156	2017-08-25	1503680039192	1503680041400	1503680043973	1503680045918	1503680047310	1503680054763	1503680058457	1503680060619	1503680065591	1503680066530	1503680072224	1503680073111	1503680106871	1503680113320	1503680118499	1503680123920	1503680133837	1503680136326	1503680146364	1503680148350	1503680152525	1503680157822	1503680159921	1503680161744	1503680170474	1503680174650	1503680178411	1503680186927	1503680189905	1503680198637	1503680208711	1503680218362	1503680226438	1503680231085	1503680236613	1503680243087	1503680244160	1503680245233	1503680250103	1503680251886	1503680255803	1503680262230	1503680276888	1503680294251	1503680299761	1503680308564
66	2	156	2017-10-09	1507567551223	1507567552895	1507567554415	1507567555446	1507567556647	1507567559823	1507567563311	1507567567919	1507567573462	1507567575727	1507567577863	1507567578975	1507567584783	1507567602727	1507567609103	1507567614528	1507567622310	1507567626830	1507567636367	1507567637766	1507567638895	1507567640055	1507567641438	1507567642398	1507567662608	1507567666992	1507567670903	1507567674023	1507567678639	1507567700769	1507567712006	1507567714535	1507567720808	1507567725143	1507567726511	1507567733230	1507567734014	1507567735966	1507567737846	1507567738767	1507567746685	1507567750152	1507567756788	1507567762647	1507567768870	1507567775759
66	3	156	2017-11-20	1511193436455	1511193438854	1511193440374	1511193441415	1511193446225	1511193451335	1511193452423	1511193454087	1511193454951	1511193457790	1511193459030	1511193460710	1511193467333	1511193473667	1511193477334	1511193480637	1511193483366	1511193484750	1511193486134	1511193487198	1511193488246	1511193490198	1511193491230	1511193493654	1511193500058	1511193504575	1511193508877	1511193512861	1511193516814	1511193555527	1511193569780	1511193571277	1511193577285	1511193581269	1511193585949	1511193588885	1511193589821	1511193590853	1511193594669	1511193597597	1511193600741	1511193603972	1511193610453	1511193612765	1511193636934	1511193638604
67	1	156	2017-09-23	1506164289979	1506164292772	1506164295215	1506164296478	1506164307030	1506164313896	1506164316436	1506164320664	1506164324795	1506164371336	1506164372954	1506164374182	1506164380433	1506164383028	1506164384777	1506164389748	1506164399096	1506164403048	1506164409175	1506164417143	1506164418571	1506164425469	1506164427123	1506164429934	1506164435124	1506164436464	1506164437411	1506164441780	1506164443097	1506164446771	1506164452804	1506164456698	1506164462305	1506164464160	1506164468604	1506164470771	1506164471627	1506164472478	1506164473496	1506164478345	1506164479933	1506164481542	1506164482881	1506164483613	1506164484562	1506164485297
67	2	156	2017-11-10	1510326990355	1510326991976	1510326994362	1510326995548	1510327002366	1510327014525	1510327017858	1510327027367	1510327029208	1510327036256	1510327039980	1510327041096	1510327050671	1510327052777	1510327054096	1510327058298	1510327065496	1510327068965	1510327073941	1510327075720	1510327077241	1510327083142	1510327084329	1510327086170	1510327094349	1510327096020	1510327097584	1510327101450	1510327102331	1510327107638	1510327114781	1510327119336	1510327121967	1510327125038	1510327129128	1510327130658	1510327131749	1510327132725	1510327137893	1510327143384	1510327145408	1510327146405	1510327147949	1510327149075	1510327150268	1510327151168
68	1	156	2017-08-19	1503127837382	1503127847484	1503127849972	1503127856531	1503127862024	1503127922283	1503127922594	1503127922927	1503127923511	1503127930422	1503127933974	1503127934904	1503127943490	1503127949408	1503127951658	1503127957603	1503127962492	1503127968381	1503127972781	1503127986652	1503127988713	1503127992852	1503127995590	1503127997379	1503128007676	1503128011323	1503128019738	1503128023586	1503128028729	1503128037579	1503128043733	1503128047020	1503128053713	1503128057227	1503128061522	1503128067511	1503128068975	1503128073891	1503128075726	1503128079958	1503128082060	1503128089805	1503128107614	1503128108128	1503128109694	1503128113525
69	1	84		1503735315953	1503735321016	1503735323228	1503735324537	1503735325614	1503735330836	1503735334325	1503735335191	1503735340190	1503735347133	1503735348146	1503735349110	1503735353639	1503735361490	1503735364685	1503735365729	1503735370004	1503735377372	1503735381988	1503735385028	1503735386367	1503735391109	1503735393481	1503735396708	1503735405810	1503735409143	1503735413690	1503735417331	1503735422593	1503735425513	1503735430143	1503735432252	1503735434637	1503735435593	1503735442459	1503735443806	1503735611627	1503735613312	1503735617621	1503735621869	1503735626451	1503735630185	1503735634401	1503735639884	1503735643154	1503735647701
70	1	156	2017-08-22	1503391251316	1503391332816	1503391335727	1503391336878	1503391419409	1503391422125	1503391422943	1503391445448	1503391450247	1503391460792	1503391464734	1503391465974	1503391494955	1503391501679	1503391504720	1503391514834	1503391594876	1503391597071	1503391614684	1503391616629	1503391619809	1503391621727	1503391623493	1503391626456	1503391676301	1503391677768	1503391678512	1503391694170	1503391712585	1503391716306	1503391732938	1503391739909	1503391753675	1503391763870	1503391771610	1503391806474	1503391815460	1503391828216	1503391848442	1503391850757	1503391867635	1503391876400	1503391934868	1503391938574	1503391962244	1503391973658
70	2	156	2017-10-02	1506947102207	1506947150577	1506947153073	1506947204757	1506947220127	1506947238071	1506947240463	1506947260016	1506947275709	1506947278113	1506947280568	1506947281578	1506947333465	1506947341986	1506947344751	1506947349928	1506947366325	1506947370517	1506947383658	1506947385531	1506947388699	1506947390179	1506947400533	1506947403805	1506947414442	1506947427050	1506947434279	1506947445998	1506947460002	1506947466124	1506947474120	1506947489927	1506947515893	1506947519437	1506947529887	1506947544440	1506947552025	1506947561626	1506947573173	1506947616546	1506947617144	1506947623284	1506947689087	1506947690672	1506947730359	1506947739405
70	3	156	2017-11-13	1510600623622	1510600676516	1510600679806	1510600687299	1510600710050	1510600720422	1510600726789	1510600743738	1510600755392	1510600758785	1510600761660	1510600762994	1510600772673	1510600781367	1510600784087	1510600798803	1510600806185	1510600810231	1510600820238	1510600822030	1510600828858	1510600831074	1510600837097	1510600839646	1510600857778	1510600866129	1510600872257	1510600884347	1510600902797	1510600908248	1510600935299	1510600941049	1510600952668	1510600956100	1510600971849	1510600979218	1510600997139	1510601007304	1510601014609	1510601022233	1510601025876	1510601034677	1510601088235	1510601092732	1510601098153	1510601103940
71	1	156	2017-08-21	1503332453618	1503332464716	1503332467675	1503332469445	1503332470688	1503332479385	1503332482678	1503332484094	1503332485527	1503332491021	1503332495922	1503332500448	1503332504305	1503332506225	1503332512401	1503332518061	1503332521581	1503332526277	1503332530737	1503332533493	1503332536426	1503332541130	1503332542610	1503332543776	1503332549543	1503332556749	1503332558079	1503332559095	1503332563424	1503332565329	1503332568960	1503332572289	1503332575248	1503332579058	1503332580279	1503332581481	1503332582345	1503332583062	1503332583817	1503332586733	1503332588900	1503332591612	1503332595077	1503332599555	1503332602168	1503332606192
72	1	156	2017-08-31	1504190537137	1504190547125	1504193396759	1504193403868	1504193412678	1504193418012	1504193422876	1504193425493	1504193427715	1504193432607	1504193439856	1504193444289	1504193450843	1504193457717	1504193460548	1504193465234	1504193471202	1504193474919	1504193478846	1504193481863	1504193486954	1504193490318	1504193491892	1504193493979	1504193500433	1504193502153	1504193503778	1504193505201	1504193508451	1504193516279	1504193523783	1504193525212	1504193529717	1504193531336	1504193533833	1504193537829	1504193539081	1504193540267	1504193543100	1504193545198	1504193550032	1504193554374	1504193558883	1504193563142	1504193566686	1504193567889
73	1	156	2017-09-12	1505210909432	1505210914501	1505210917575	1505210919272	1505210933117	1505210939839	1505210942869	1505210944756	1505210945806	1505210955227	1505210961127	1505210962455	1505210975112	1505210982803	1505210987980	1505210991946	1505210996519	1505211000214	1505211013070	1505211015127	1505211025000	1505211033493	1505211037013	1505211039044	1505211046470	1505211048276	1505211049390	1505211052467	1505211058392	1505211064190	1505211069624	1505211073119	1505211078063	1505211083644	1505211085727	1505211087264	1505211088194	1505211088892	1505211094272	1505211099850	1505211104088	1505211109310	1505211133708	1505211137546	1505211139818	1505211142295
73	2	156	2017-10-27	1509116882925	1509116891765	1509116898850	1509116902234	1509116906877	1509116912922	1509116915092	1509116919527	1509116921755	1509116926311	1509116928913	1509116929914	1509116943170	1509116950441	1509116959436	1509116965401	1509116976802	1509116978833	1509116987496	1509116989379	1509116998859	1509117004019	1509117005500	1509117007080	1509117013397	1509117014697	1509117019114	1509117025092	1509117028886	1509117032970	1509117041840	1509117045531	1509117047154	1509117054241	1509117055711	1509117058188	1509117059110	1509117059870	1509117064730	1509117070917	1509117075412	1509117081380	1509117092561	1509117095907	1509117097141	1509117098134
74	1	156	2017-09-21	1506009929013	1506009934939	1506009940249	1506009941861	1506009943468	1506009954092	1506009958940	1506009960519	1506009971303	1506009974316	1506009976522	1506009984490	1506009988594	1506009990753	1506009993117	1506010001144	1506010003993	1506010010847	1506010016342	1506010018515	1506010025553	1506010029371	1506010030891	1506010032683	1506010040491	1506010043427	1506010045680	1506010051263	1506010054076	1506010057229	1506010064172	1506010066596	1506010076596	1506010081986	1506010083334	1506010085087	1506010091086	1506010094360	1506010097294	1506010098480	1506010100401	1506010106621	1506010113480	1506010119250	1506010127454	1506010137137
75	1	156	2017-09-07	1504804237908	1504804245050	1504804247044	1504804251813	1504804267241	1504804314496	1504804316597	1504804319299	1504804329858	1504804331581	1504804353145	1504804354895	1504804359982	1504804403005	1504804422063	1504804425500	1504804427998	1504804440218	1504804467748	1504804471628	1504804474167	1504804476081	1504804477644	1504804479758	1504804501207	1504804504655	1504804511828	1504804515551	1504804517662	1504804525272	1504804545009	1504804554693	1504804558690	1504804560716	1504804562500	1504804563944	1504804565352	1504804566715	1504804569695	1504804571417	1504804572850	1504804590399	1504804620261	1504804635456	1504804645792	1504804659378
75	2	156	2017-11-03	1509694945030	1509694948004	1509694950089	1509694964565	1509694967118	1509695041335	1509695052981	1509695054611	1509695055933	1509695057350	1509695067900	1509695072398	1509695127104	1509695133548	1509695135260	1509695138369	1509695140068	1509695143099	1509695157957	1509695161475	1509695164115	1509695165867	1509695167201	1509695169225	1509695183517	1509695186598	1509695193755	1509695196186	1509695197652	1509695200240	1509695206773	1509695222779	1509695233747	1509695248419	1509695250550	1509695251782	1509695260135	1509695262062	1509695267160	1509695270625	1509695274050	1509695293272	1509695306648	1509695320769	1509695333571	1509695338648
76	1	156	2017-08-29	1503997520147	1503997534504	1503997537594	1503997542917	1503997544989	1503997556019	1503997559362	1503997560553	1503997561757	1503997562813	1503997579113	1503997585594	1503997602635	1503997610293	1503997612499	1503997618670	1503997626058	1503997629510	1503997643819	1503997646131	1503997647901	1503997649725	1503997650870	1503997652380	1503997662578	1503997664511	1503997666191	1503997674499	1503997676254	1503997681348	1503997687379	1503997689767	1503997691475	1503997692799	1503997693994	1503997695278	1503997696264	1503997697453	1503997698809	1503997700225	1503997703297	1503997709157	1503997711250	1503997713098	1503997714974	1503997716532
76	2	156	2017-10-10	1507663092704	1507663098842	1507663100750	1507663111775	1507663114013	1507663127122	1507663130405	1507663131497	1507663132755	1507663133670	1507663135572	1507663145524	1507663166313	1507663178004	1507663180398	1507663182039	1507663195584	1507663198069	1507663207774	1507663210097	1507663211807	1507663213122	1507663214160	1507663215561	1507663230660	1507663237855	1507663240968	1507663247048	1507663249056	1507663254246	1507663263760	1507663265767	1507663268586	1507663270237	1507663271443	1507663273346	1507663274440	1507663277238	1507663278771	1507663280571	1507663283666	1507663290602	1507663299644	1507663302181	1507663305088	1507663306137
77	1	156	2017-08-30	1504112456175	1504112477633	1504112482461	1504112484838	1504112491786	1504112497413	1504112500677	1504112502182	1504112507479	1504112509321	1504112510944	1504112526012	1504112540196	1504112548894	1504112550763	1504112555480	1504112561582	1504112566298	1504112575833	1504112580901	1504112586611	1504112589373	1504112590597	1504112594276	1504112600864	1504112605195	1504112606744	1504112610423	1504112612341	1504112616931	1504112659170	1504112664235	1504112668398	1504112671265	1504112677565	1504112683317	1504112684926	1504112686709	1504112688470	1504112689566	1504112691553	1504112694002	1504112699699	1504112709345	1504112714241	1504112716160
77	2	156	2017-11-03	1509728408820	1509728416844	1509728424215	1509728426594	1509728433255	1509728438569	1509728442080	1509728449497	1509728451752	1509728456975	1509728459252	1509728460496	1509728467119	1509728484272	1509728498459	1509728511340	1509728515811	1509728518495	1509728523460	1509728526881	1509728532442	1509728536016	1509728537410	1509728540539	1509728546070	1509728550363	1509728552042	1509728554896	1509728557965	1509728576386	1509728579959	1509728583420	1509728590091	1509728596423	1509728601318	1509728608110	1509728609477	1509728610454	1509728611675	1509728612649	1509728613879	1509728621644	1509728627288	1509728631082	1509728640033	1509728641321
78	1	156	2017-09-10	1505067871363	1505067878653	1505067888504	1505067947350	1505067955666	1505067960918	1505067966749	1505067972569	1505067977756	1505068046974	1505068049810	1505068051763	1505068057970	1505068068141	1505068073997	1505068082690	1505068088465	1505068092403	1505068097987	1505068104361	1505068158791	1505068166080	1505068168510	1505068170551	1505068176982	1505068179733	1505068181023	1505068187507	1505068193462	1505068195980	1505068201990	1505068245057	1505068250298	1505068407511	1505068413024	1505068415687	1505068417325	1505068426823	1505068434359	1505068436478	1505068441737	1505068552942	1505068569618	1505068575045	1505068580760	1505068585662
78	2	156	2017-10-22	1508705495088	1508705503666	1508705508331	1508705516994	1508705534575	1508705542747	1508705556488	1508705559188	1508705561647	1508705568989	1508705571898	1508705575991	1508705585451	1508705592565	1508705596044	1508705600989	1508705609908	1508705615311	1508705621000	1508705626447	1508705633924	1508705639720	1508705641987	1508705644251	1508705664681	1508705666997	1508705672481	1508705678636	1508705684594	1508705687549	1508705693932	1508705700283	1508705705930	1508705716886	1508705721881	1508705729688	1508705736735	1508705738887	1508705741032	1508705743178	1508705750795	1508705760238	1508705768398	1508705777171	1508705779587	1508705788771
79	1	156	2017-09-14	1505407098913	1505407129602	1505407137391	1505407192388	1505407197111	1505407208140	1505407221404	1505407223316	1505407232310	1505407241056	1505407261771	1505407268096	1505407277369	1505407285518	1505407288573	1505407295660	1505407305610	1505407317358	1505407328305	1505407333411	1505407345704	1505407351190	1505407359185	1505407362652	1505407367468	1505407369164	1505407371283	1505407385459	1505407393534	1505407397124	1505407403562	1505407405667	1505407415810	1505407417779	1505407422133	1505407424028	1505407424988	1505407425871	1505407428036	1505407437661	1505407443419	1505407469387	1505407471523	1505407473243	1505407477966	1505407484704
79	2	156	2017-11-10	1510350349707	1510350363454	1510350368553	1510350371416	1510350379227	1510350384790	1510350390686	1510350393281	1510350399001	1510350406625	1510350412769	1510350419569	1510350426482	1510350429434	1510350431102	1510350436394	1510350443820	1510350446858	1510350452982	1510350454825	1510350462238	1510350464116	1510350465874	1510350469994	1510350479937	1510350485264	1510350487130	1510350498257	1510350504333	1510350508697	1510350513485	1510350515515	1510350517572	1510350519314	1510350520922	1510350522544	1510350523479	1510350524292	1510350528468	1510350540546	1510350542828	1510350565613	1510350569162	1510350570859	1510350586874	1510350589054
80	1	156	2017-08-19	1503135436355	1503135438356	1503135441606	1503135451377	1503135456785	1503135466708	1503135469385	1503135470469	1503135474687	1503135481876	1503135483726	1503135484656	1503135487989	1503135489737	1503135490687	1503135506656	1503135512718	1503135517450	1503135523957	1503135525676	1503135526957	1503135532772	1503135534639	1503135536158	1503135542183	1503135543693	1503135550367	1503135551925	1503135555955	1503135558540	1503135568226	1503135571839	1503135575579	1503135577891	1503135581574	1503135583678	1503135584827	1503135586244	1503135590471	1503135591579	1503135593062	1503135596232	1503135600361	1503135603311	1503135604743	1503135609245
80	2	156	2017-10-16	1508169994623	1508169997474	1508170000092	1508170001769	1508170006648	1508170009963	1508170011820	1508170019856	1508170021439	1508170025083	1508170027189	1508170028402	1508170032952	1508170036025	1508170042377	1508170046743	1508170050466	1508170054986	1508170056844	1508170058022	1508170059361	1508170063492	1508170064769	1508170066280	1508170073078	1508170074512	1508170078604	1508170082888	1508170087172	1508170088909	1508170093462	1508170097174	1508170098561	1508170099721	1508170103756	1508170105145	1508170106127	1508170107427	1508170110793	1508170112042	1508170112994	1508170120534	1508170123442	1508170129872	1508170132880	1508170136602
81	1	156	2017-08-21	1503329347655	1503329372279	1503329385086	1503329394894	1503329401268	1503329417200	1503329423628	1503329425742	1503329435819	1503329448915	1503329465533	1503329469083	1503329490133	1503329503079	1503329513952	1503329522265	1503329549340	1503329560854	1503329574970	1503329587796	1503329594820	1503329603389	1503329613968	1503329635091	1503329650116	1503329662454	1503329672649	1503329685198	1503329689914	1503329705977	1503329718233	1503329730003	1503329737593	1503329745885	1503329754789	1503329766527	1503329777895	1503329780764	1503329790130	1503329800303	1503329804206	1503329814639	1503329826157	1503329841937	1503329847018	1503329874336
81	2	156	2017-10-06	1507246197240	1507246214994	1507246233786	1507246251911	1507246267706	1507246287728	1507246297546	1507246311608	1507246326925	1507246332170	1507246346927	1507246349497	1507246371135	1507246384588	1507246395839	1507246415900	1507246428236	1507246444755	1507246465039	1507246474381	1507246486409	1507246506928	1507246520273	1507246526411	1507246538867	1507246561371	1507246570368	1507246581122	1507246584057	1507246595338	1507246605688	1507246613045	1507246617754	1507246620584	1507246627752	1507246637784	1507246646142	1507246648443	1507246659723	1507246668682	1507246674313	1507246684817	1507246697785	1507246706706	1507246714938	1507246727509
81	3	156	2017-11-14	1510683534054	1510683544947	1510683550415	1510683560396	1510683563638	1510683582399	1510683598231	1510683601078	1510683613388	1510683619950	1510683633139	1510683635967	1510683740833	1510683750027	1510683764394	1510683772006	1510683781349	1510683788898	1510683797480	1510683805857	1510683813292	1510683815973	1510683830062	1510683835108	1510683845243	1510683859393	1510683868203	1510683878308	1510683881060	1510683891413	1510683899588	1510683908096	1510683916662	1510683926731	1510683934823	1510683948390	1510683956117	1510683959004	1510683967677	1510683974682	1510683979639	1510683987353	1510684001966	1510684013689	1510684018348	1510684026784
82	1	156	2017-09-18	1505763930235	1505763942510	1505763950837	1505763957409	1505763965370	1505763969982	1505763972540	1505763974695	1505763976514	1505763978025	1505763980471	1505763984679	1505763993717	1505764000856	1505764003455	1505764008774	1505764010903	1505764013825	1505764021445	1505764023319	1505764025238	1505764026704	1505764027907	1505764031272	1505764044824	1505764049840	1505764055950	1505764060554	1505764062488	1505764073274	1505764089638	1505764096090	1505764099349	1505764101565	1505764109339	1505764112964	1505764114471	1505764116154	1505764121731	1505764123886	1505764126966	1505764129481	1505764134721	1505764136190	1505764137997	1505764139978
83	1	156	2017-08-18	1503053897031	1503053932121	1503053942977	1503053956646	1503053962375	1503053974015	1503053976373	1503053978017	1503053979855	1503053987634	1503053997171	1503053999151	1503054007175	1503054015692	1503054017999	1503054022490	1503054029586	1503054032780	1503054040282	1503054042108	1503054044456	1503054046666	1503054049636	1503054055876	1503054057423	1503054058732	1503054059971	1503054061059	1503054063020	1503054064453	1503054070566	1503054072286	1503054073914	1503054075540	1503054076772	1503054082921	1503054084101	1503054085190	1503054086651	1503054087635	1503054088801	1503054089866	1503054091535	1503054092637	1503054093689	1503054097847
83	2	156	2017-10-01	1506880010984	1506880012799	1506880015378	1506880020783	1506880026559	1506880030749	1506880032887	1506880033862	1506880038086	1506880042253	1506880044736	1506880045805	1506880049114	1506880052001	1506880053774	1506880058669	1506880063839	1506880065544	1506880066842	1506880071621	1506880072280	1506880074315	1506880077419	1506880079108	1506880079983	1506880080630	1506880081344	1506880082080	1506880083308	1506880084253	1506880084933	1506880085598	1506880086253	1506880086964	1506880087677	1506880088211	1506880089110	1506880089751	1506880090630	1506880091375	1506880091984	1506880092761	1506880093634	1506880094244	1506880094700	1506880095268
83	3	156	2017-11-13	1510592535209	1510592543092	1510592546251	1510592550098	1510592558871	1510592566830	1510592570103	1510592571231	1510592572153	1510592574542	1510592578880	1510592580259	1510592583922	1510592589500	1510592591436	1510592596266	1510592605669	1510592608347	1510592614071	1510592616838	1510592618355	1510592622679	1510592624385	1510592626440	1510592627345	1510592627954	1510592628510	1510592629156	1510592633450	1510592634735	1510592635379	1510592636056	1510592636822	1510592637569	1510592638218	1510592638855	1510592639684	1510592640318	1510592641174	1510592641879	1510592642537	1510592643295	1510592643984	1510592644571	1510592645317	1510592646029
84	1	21		1503331721387	1503331730343	1503331759389	1503331765778	1503331775226	1503331785330	1503331789921	1503331792700	1503331799303	1503331808190	1503331816439	1503331843068	1503331847854	1503331853120	1503331857865	1503331864630	1503331871024	1503331874639	1503331878633	1503331882219	1503331887229	1503331890374
85	1	156	2017-08-21	1503345469185	1503345537143	1503345539256	1503345543931	1503345546092	1503345547607	1503345558713	1503345560341	1503345561574	1503345562707	1503345564563	1503345565633	1503345566822	1503345567793	1503345569163	1503345570207	1503345571650	1503345573058	1503345574142	1503345575044	1503345576125	1503345577607	1503345578549	1503345579858	1503345593216	1503345600719	1503345605047	1503345612069	1503345616708	1503345618264	1503345626933	1503345628418	1503345633583	1503345638750	1503345640265	1503345641681	1503345642929	1503345643997	1503345645663	1503345646749	1503345649348	1503345650929	1503345669710	1503345675903	1503345680798	1503345685769
85	2	156	2017-10-03	1507009114754	1507009135472	1507009136069	1507009140295	1507009142277	1507009143739	1507009166166	1507009167825	1507009168823	1507009170692	1507009174223	1507009180027	1507009181577	1507009182596	1507009183490	1507009184479	1507009185325	1507009186625	1507009192704	1507009193909	1507009195272	1507009198526	1507009200044	1507009201095	1507009206111	1507009208380	1507009209334	1507009213943	1507009218040	1507009219846	1507009223285	1507009224729	1507009228803	1507009234095	1507009235663	1507009236978	1507009237945	1507009238826	1507009239610	1507009240510	1507009241622	1507009243066	1507009249424	1507009254380	1507009258631	1507009263514
86	1	156	2017-08-21	1503342346009	1503342358357	1503342361757	1503342369050	1503342371239	1503342408019	1503342411150	1503342412653	1503342414004	1503342415438	1503342417478	1503342418555	1503342430506	1503342439800	1503342442656	1503342452372	1503342504622	1503342507125	1503342516773	1503342518624	1503342520235	1503342528352	1503342530164	1503342531801	1503342542583	1503342544590	1503342552937	1503342597645	1503342600383	1503342612401	1503342616008	1503342624610	1503342627588	1503342630194	1503342637056	1503342656344	1503342657456	1503342658982	1503342660640	1503342663308	1503342665375	1503342668536	1503342674292	1503342676752	1503342679477	1503342682577
86	2	156	2017-10-10	1507649072869	1507649085626	1507649088939	1507649101472	1507649104052	1507649109739	1507649112004	1507649113276	1507649114452	1507649124098	1507649131198	1507649132907	1507649142086	1507649144003	1507649151536	1507649160938	1507649166031	1507649178956	1507649186954	1507649188740	1507649190764	1507649196975	1507649198140	1507649200195	1507649207361	1507649208860	1507649210764	1507649227165	1507649232694	1507649239340	1507649251145	1507649256322	1507649258419	1507649260011	1507649264874	1507649267180	1507649268395	1507649269515	1507649273654	1507649275203	1507649277691	1507649278907	1507649280867	1507649283675	1507649285507	1507649290956
87	1	156	2017-09-11	1505163690027	1505163698110	1505163702758	1505163719549	1505163736898	1505163752114	1505163756889	1505163764778	1505163767669	1505163771849	1505163778460	1505163780687	1505163795113	1505163801187	1505163802848	1505163809901	1505163819594	1505163825055	1505163834838	1505163837601	1505163843222	1505163848038	1505163854019	1505163856527	1505163864627	1505163866496	1505163868050	1505163869949	1505163871669	1505163874690	1505163880057	1505163885087	1505163892336	1505163896626	1505163901818	1505163908070	1505163909320	1505163918605	1505163922107	1505163924066	1505163927134	1505163929182	1505163935219	1505163938132	1505163943605	1505163952376
87	2	156	2017-10-31	1509469409594	1509469412014	1509469413853	1509469415743	1509469432343	1509469438325	1509469442409	1509469449043	1509469452562	1509469455259	1509469456727	1509469458913	1509469464692	1509469473728	1509469476978	1509469480267	1509469487415	1509469492674	1509469496374	1509469497910	1509469499594	1509469505120	1509469507953	1509469509640	1509469512693	1509469513879	1509469515409	1509469521341	1509469522998	1509469525673	1509469529712	1509469535054	1509469536390	1509469538007	1509469539415	1509469541809	1509469543183	1509469546208	1509469549191	1509469550700	1509469552859	1509469558241	1509469580232	1509469589495	1509469592710	1509469599734
88	1	156	2017-08-26	1503749098766	1503749101856	1503749111349	1503749119106	1503749122240	1503749143741	1503749152405	1503749155552	1503749171337	1503749181268	1503749186869	1503749193545	1503749210629	1503749234689	1503749244623	1503749253218	1503749263343	1503749267220	1503749282545	1503749285740	1503749288630	1503749297042	1503749300322	1503749303664	1503749310955	1503749312853	1503749315236	1503749331865	1503749334963	1503749338161	1503749347539	1503749349246	1503749351049	1503749352619	1503749354158	1503749355776	1503749357295	1503749358975	1503749362254	1503749363793	1503749365527	1503749367211	1503749377744	1503749389119	1503749394843	1503749404205
89	1	156	2017-09-06	1504695270169	1504695280785	1504695281577	1504695283544	1504695284768	1504695298051	1504695308411	1504695310786	1504695312707	1504695313753	1504695315940	1504695318004	1504695327455	1504695329789	1504695334887	1504695339842	1504695341905	1504695344636	1504695356429	1504695359300	1504695364329	1504695367704	1504695369402	1504695372057	1504695373227	1504695374713	1504695375520	1504695376602	1504695378859	1504695383880	1504695389954	1504695393227	1504695397128	1504695402869	1504695405817	1504695408169	1504695409656	1504695413656	1504695414665	1504695415481	1504695416171	1504695421232	1504695427938	1504695431265	1504695436888	1504695439001
90	1	156	2017-09-11	1505140927993	1505140935210	1505140946592	1505140953143	1505140962627	1505140972509	1505140974245	1505140978328	1505140980668	1505140983196	1505140985708	1505140988429	1505141004980	1505141009378	1505141015531	1505141034779	1505141044280	1505141046196	1505141056514	1505141061133	1505141069064	1505141072565	1505141187051	1505141198891	1505141208235	1505141221302	1505141238899	1505141243699	1505141251339	1505141256995	1505141261105	1505141268406	1505141272370	1505141304194	1505141313588	1505141316842	1505141317978	1505141318963	1505141320579	1505141322099	1505141324418	1505141335026	1505141345170	1505141348891	1505141351891	1505141358373
91	1	156	2017-08-17	1502971390596	1502971394891	1502971396104	1502971397188	1502971398374	1502971412287	1502971415796	1502971432585	1502971435140	1502971442151	1502971444550	1502971445611	1502971453284	1502971462855	1502971465324	1502971472535	1502971484618	1502971489179	1502971498502	1502971503367	1502971512041	1502971518192	1502971520021	1502971521712	1502971530525	1502971531756	1502971539786	1502971542582	1502971547170	1502971558844	1502971568320	1502971572657	1502971577695	1502971587381	1502971595351	1502971599180	1502971600828	1502971601816	1502971607902	1502971616358	1502971620342	1502971625267	1502971632402	1502971634491	1502971651337	1502971662009
91	2	156	2017-09-29	1506677114508	1506677117217	1506677138384	1506677140723	1506677150443	1506677155568	1506677157425	1506677159381	1506677161217	1506677165766	1506677167696	1506677168698	1506677174821	1506677183663	1506677185658	1506677189291	1506677197581	1506677200438	1506677203659	1506677207608	1506677211919	1506677218022	1506677220542	1506677222266	1506677226960	1506677228584	1506677230167	1506677234697	1506677241448	1506677249191	1506677255020	1506677260754	1506677263789	1506677266335	1506677269420	1506677271927	1506677272988	1506677273880	1506677279350	1506677281155	1506677284915	1506677290915	1506677296266	1506677298834	1506677301320	1506677307292
91	3	156	2017-11-14	1510651690496	1510651692724	1510651695706	1510651697463	1510651703912	1510651712837	1510651716404	1510651723635	1510651728226	1510651732857	1510651737386	1510651739487	1510651745810	1510651752528	1510651755216	1510651760766	1510651764661	1510651768888	1510651777779	1510651781057	1510651790121	1510651794410	1510651796345	1510651798383	1510651805808	1510651807990	1510651813795	1510651817198	1510651822803	1510651833907	1510651841446	1510651844364	1510651846801	1510651850980	1510651854591	1510651858248	1510651869096	1510651872342	1510651878675	1510651882861	1510651896635	1510651900316	1510651906850	1510651912454	1510651914749	1510651919804
92	1	156	2017-10-02	1506976951138	1506976958899	1506976962376	1506976983855	1506977007360	1506977036530	1506977039727	1506977049245	1506977057993	1506977065905	1506977068694	1506977070258	1506977094994	1506977105515	1506977108792	1506977115877	1506977126732	1506977129834	1506977142090	1506977144265	1506977148752	1506977152278	1506977154390	1506977157607	1506977162469	1506977178114	1506977183672	1506977193221	1506977195382	1506977198270	1506977205421	1506977213069	1506977234164	1506977236533	1506977242385	1506977246042	1506977247453	1506977248790	1506977250653	1506977252042	1506977254192	1506977266810	1506977286323	1506977293560	1506977296386	1506977297702
92	2	156	2017-11-21	1511303213742	1511303226339	1511303229906	1511303250387	1511303266179	1511303274940	1511303277955	1511303280536	1511303292556	1511303300840	1511303309930	1511303312489	1511303322960	1511303332886	1511303336270	1511303343384	1511303349931	1511303352720	1511303360073	1511303362622	1511303372317	1511303378421	1511303380862	1511303382810	1511303391806	1511303400845	1511303406891	1511303417018	1511303418904	1511303421778	1511303432090	1511303435338	1511303437798	1511303439670	1511303444390	1511303449059	1511303450704	1511303452717	1511303454812	1511303456459	1511303460077	1511303473743	1511303480192	1511303490950	1511303498286	1511303505022
93	1
94	1
95	1	156	2017-08-18	1503055212425	1503055222544	1503055228416	1503055230984	1503055233136	1503055242350	1503055255868	1503055258749	1503055260454	1503055272146	1503055277093	1503055285220	1503055807662	1503055814420	1503055816403	1503055824019	1503055826654	1503055834072	1503055844623	1503055849511	1503055855446	1503055859937	1503055861099	1503055864848	1503055867845	1503055869194	1503055875245	1503055880002	1503055884535	1503055887228	1503055893460	1503055898588	1503055901996	1503055904203	1503055932332	1503055936072	1503055937381	1503055938594	1503055943119	1503055946551	1503055957133	1503055964688	1503055974253	1503055980671	1503055984125	1503055990567
95	2	156	2017-11-03	1509709519905	1509709528859	1509709531911	1509709533839	1509709543024	1509709548847	1509709557925	1509709560012	1509709564286	1509709566266	1509709570142	1509709575737	1509709578263	1509709579436	1509709581357	1509709586651	1509709591664	1509709595858	1509709602296	1509709638025	1509709642771	1509709647161	1509709651059	1509709652803	1509709654325	1509709655632	1509709656868	1509709658204	1509709662446	1509709664911	1509709669055	1509709670498	1509709672816	1509709673885	1509709674968	1509709676388	1509709677409	1509709678377	1509709711437	1509709713017	1509709714501	1509709719829	1509709724913	1509709732021	1509709737801	1509709743128
96	1	156	2017-09-20	1505924489378	1505924491356	1505924492687	1505924494189	1505924495457	1505924500605	1505924505916	1505924507537	1505924512703	1505924517721	1505924520203	1505924521290	1505924527015	1505924531395	1505924534190	1505924541949	1505924543643	1505924544957	1505924546789	1505924548608	1505924551646	1505924556576	1505924558044	1505924559873	1505924561176	1505924562089	1505924563314	1505924564707	1505924566658	1505924570562	1505924573699	1505924576429	1505924578363	1505924579495	1505924581461	1505924582497	1505924583477	1505924584357	1505924587045	1505924826007	1505924845737	1505924871053	1505924872470	1505924875969	1505924879867	1505924881573
97	1	156	2017-09-15	1505472669304	1505472677825	1505472679288	1505472687184	1505472689776	1505472695101	1505472698040	1505472699024	1505472702218	1505472708908	1505472716360	1505472717888	1505472727061	1505472733975	1505472740935	1505472743735	1505472749446	1505472752375	1505472761599	1505472767661	1505472770631	1505472772206	1505472773095	1505472774686	1505472793548	1505472798533	1505472802959	1505472819119	1505472822143	1505472826280	1505472830234	1505472834306	1505472839075	1505472855433	1505472860884	1505472863134	1505472867693	1505472871818	1505472875485	1505472876582	1505472877757	1505472883969	1505472890036	1505472897929	1505472901621	1505472936697
98	1	156	2017-08-17	1502991721049	1502991735592	1502991743703	1502991756478	1502991769289	1502991779538	1502991792955	1502991798081	1502991809155	1502991818175	1502991830245	1502991844969	1502991855942	1502991863504	1502991874315	1502991879383	1502991886402	1502991893368	1502991908922	1502991916589	1502991918851	1502991924236	1502991928837	1502991939432	1502991941327	1502991942553	1502991944145	1502991946964	1502991948179	1502991951540	1502991956634	1502991959744	1502991966688	1502991970426	1502991971628	1502991974369	1502991976898	1502991978971	1502991981232	1502991982864	1502991985062	1502991993445	1502992002325	1502992008271	1502992015531	1502992026500
98	2	156	2017-09-30	1506750671718	1506750692924	1506750702218	1506750706620	1506750715306	1506750721562	1506750725690	1506750729291	1506750736735	1506750743245	1506750765391	1506750774391	1506750785433	1506750836345	1506750840364	1506750844507	1506750848825	1506750853076	1506750855750	1506750857466	1506750859211	1506750865351	1506750868784	1506750873393	1506750879108	1506750882608	1506750884671	1506750888441	1506750889806	1506750892183	1506750897064	1506750900592	1506750905936	1506750909819	1506750911722	1506750913542	1506750915303	1506750916470	1506750923476	1506750924942	1506750927986	1506750933541	1506750938908	1506750941696	1506750945756	1506750952687
99	1	156	2017-10-03	1507046622867	1507046625897	1507046648840	1507046649313	1507046666165	1507046669389	1507046674554	1507046676395	1507046680579	1507046682347	1507046685219	1507046688769	1507046696844	1507046702436	1507046707849	1507046719147	1507046720913	1507046722113	1507046729248	1507046735348	1507046738001	1507046741618	1507046743081	1507046746874	1507046751075	1507046752378	1507046753926	1507046755585	1507046759474	1507046764946	1507046772587	1507046774275	1507046777912	1507046786380	1507046788075	1507046803062	1507046806857	1507046810002	1507046814014	1507046818010	1507046819790	1507046823945	1507046825497	1507046826452	1507046827859	1507046828976
100	1	156	2017-09-11	1505121798498	1505121806162	1505121808487	1505121810103	1505121815336	1505121819819	1505121824702	1505121826918	1505121828400	1505121829790	1505121831439	1505121833814	1505121839892	1505121844336	1505121847430	1505121849223	1505121853046	1505121860228	1505121866958	1505121876309	1505121879311	1505121886521	1505121888206	1505121889710	1505121895853	1505121899959	1505121902892	1505121910960	1505121915575	1505121917598	1505121923524	1505121925102	1505121926598	1505121927881	1505121933080	1505121935101	1505121942444	1505121944046	1505121945742	1505121946950	1505121952344	1505121964406	1505121969795	1505121975230	1505121977285	1505121981280
100	2	156	2017-10-27	1509115407746	1509115410409	1509115411951	1509115413642	1509115415839	1509115418068	1509115419593	1509115421170	1509115422830	1509115424274	1509115424920	1509115426481	1509115427898	1509115428768	1509115430559	1509115431592	1509115432967	1509115437243	1509115438489	1509115442379	1509115444557	1509115448166	1509115449342	1509115450274	1509115454715	1509115456461	1509115460211	1509115462637	1509115466544	1509115471022	1509115475710	1509115476973	1509115478157	1509115479182	1509115480422	1509115482054	1509115483105	1509115484254	1509115485783	1509115486726	1509115487694	1509115494611	1509115500079	1509115503993	1509115507177	1509115508954
101	1	156	2017-09-02	1504352202510	1504352210181	1504352212273	1504352213827	1504352219379	1504352232266	1504352234077	1504352235890	1504352237335	1504352238667	1504352250915	1504352252570	1504352265327	1504352279811	1504352282437	1504352285496	1504352294584	1504352297516	1504352306003	1504352307682	1504352309883	1504352317128	1504352318598	1504352321125	1504352327550	1504352332075	1504352333784	1504352335344	1504352336782	1504352339114	1504352350428	1504352352201	1504352356309	1504352359243	1504352360519	1504352362052	1504352363742	1504352384768	1504352390460	1504352392869	1504352395782	1504352402401	1504352407359	1504352409797	1504352412233	1504352422490
102	1	156	2017-08-25	1503676226083	1503676238006	1503676241424	1503676267530	1503676312126	1503676322020	1503676329348	1503676348681	1503676365930	1503676379856	1503676398762	1503676400758	1503676443123	1503676450099	1503676462866	1503676470041	1503676474820	1503676482028	1503676493467	1503676496813	1503676502557	1503676507173	1503676510593	1503676513063	1503676535009	1503676545102	1503676545826	1503676556693	1503676565023	1503676571529	1503676581586	1503676588636	1503676610421	1503676615037	1503676617300	1503676620516	1503676622605	1503676630531	1503676636372	1503676637877	1503676647441	1503676649525	1503676653505	1503676658187	1503676660115	1503676669376
102	2	156	2017-10-11	1507711165828	1507711172765	1507711178150	1507711347110	1507711347279	1507712132453	1507712132637	1507712132889	1507712133221	1507712133417	1507712133571	1507712134157	1507712134334	1507712134486	1507712134678	1507712134854	1507712135035	1507712135261	1507712135677	1507712136006	1507712136189	1507712136357	1507712136573	1507712137085	1507712137285	1507712137494	1507712138085	1507712138279	1507712138605	1507712138789	1507712139004	1507712139262	1507712139533	1507712139757	1507712140173	1507712141141	1507712141677	1507712141984	1507712142310	1507712142789	1507712143005	1507712143398	1507712143757	1507712143958	1507712144120	1507712144293
102	3	156	2017-11-20	1511195553744	1511195560776	1511195564338	1511195586436	1511195593778	1511195601775	1511195609088	1511195644584	1511195649618	1511195663499	1511195672927	1511195676223	1511195693357	1511195734632	1511195737979	1511195755710	1511195756529	1511195765916	1511195771412	1511195773494	1511195777234	1511195782415	1511195783972	1511195786235	1511195811438	1511195817856	1511195823813	1511195829097	1511195835478	1511195839058	1511195849532	1511195854874	1511195863996	1511195869634	1511195871281	1511195876930	1511195881008	1511195892764	1511195894748	1511195900247	1511195904796	1511195906307	1511195931918	1511195934774	1511195936872	1511195944730
103	1	156	2017-10-02	1506968795788	1506968801446	1506968803309	1506968804512	1506968818354	1506968825128	1506968832346	1506968838164	1506968839487	1506968840811	1506968850147	1506968854372	1506968856026	1506968864576	1506968867941	1506968869641	1506968876099	1506968889317	1506968894949	1506968898522	1506968900888	1506968907723	1506968909939	1506968912814	1506968920959	1506968925708	1506968928442	1506968934835	1506968937452	1506968938696	1506968944382	1506968947436	1506968964762	1506968970662	1506968979696	1506968984825	1506968989968	1506968992698	1506968994409	1506968995727	1506968998106	1506969005196	1506969012747	1506969024641	1506969030513	1506969037697
104	1	156	2017-08-28	1503956194551	1503956215407	1503956218514	1503956224731	1503956234961	1503956253265	1503956260425	1503956268695	1503956275048	1503956277217	1503956289255	1503956293635	1503956304736	1503956321432	1503956323826	1503956328913	1503956333578	1503956350069	1503956368291	1503956376044	1503956382646	1503956388272	1503956389762	1503956391821	1503956403372	1503956405962	1503956413849	1503956447371	1503956462067	1503956465184	1503956472009	1503956474139	1503956479016	1503956481484	1503956487180	1503956512772	1503956515001	1503956524184	1503956529199	1503956535563	1503956538186	1503956544656	1503956559541	1503956576097	1503956582008	1503956590421
104	2	156	2017-10-16	1508188770264	1508188775476	1508188781795	1508188792429	1508188793135	1508188801272	1508188807649	1508188814068	1508188817525	1508188819236	1508188821148	1508188825767	1508188830124	1508188836660	1508188839879	1508188843643	1508188848087	1508188854280	1508188857521	1508188865457	1508188868702	1508188872936	1508188875059	1508188878231	1508188887279	1508188889099	1508188892710	1508188897475	1508188903033	1508188905749	1508188912510	1508188913635	1508188917903	1508188919429	1508188923553	1508188925245	1508188926485	1508188928114	1508188932119	1508188936871	1508188940400	1508188946275	1508188972682	1508188979350	1508188987589	1508188994486
105	1	156	2017-09-13	1505297734814	1505297736884	1505297738669	1505297739636	1505297746290	1505297749579	1505297752473	1505297753917	1505297754988	1505297756947	1505297759317	1505297760147	1505297765380	1505297767223	1505297768373	1505297772384	1505297778471	1505297780830	1505297786093	1505297789855	1505297791630	1505297795835	1505297796972	1505297798342	1505297817852	1505297824349	1505297825928	1505297830365	1505297832278	1505297833741	1505297842068	1505297843244	1505297847862	1505297852960	1505297854582	1505297857715	1505297858700	1505297859448	1505297860333	1505297861044	1505297862252	1505297865707	1505297872458	1505297877890	1505297879598	1505297880516
106	1	156	2017-09-21	1505994432059	1505994434441	1505994435339	1505994436354	1505994448632	1505994454881	1505994456586	1505994463216	1505994468473	1505994472971	1505994474843	1505994476273	1505994485674	1505994488322	1505994491274	1505994497214	1505994501765	1505994506893	1505994514222	1505994515746	1505994520241	1505994524889	1505994532333	1505994534699	1505994536202	1505994536778	1505994537522	1505994539043	1505994539675	1505994541162	1505994542115	1505994542887	1505994543527	1505994544243	1505994544915	1505994546107	1505994546851	1505994547475	1505994548483	1505994549171	1505994549755	1505994550386	1505994552114	1505994552767	1505994553355	1505994553930
106	2	156	2017-11-02	1509617955778	1509617957355	1509617959442	1509617960731	1509617972038	1509617975799	1509617978647	1509617986021	1509617991472	1509617996384	1509618009877	1509618012075	1509618016791	1509618020491	1509618024283	1509618030297	1509618034962	1509618039116	1509618044784	1509618047603	1509618053575	1509618058689	1509618060755	1509618062285	1509618064492	1509618065045	1509618065549	1509618066428	1509618067598	1509618068566	1509618069301	1509618070052	1509618070781	1509618071444	1509618072165	1509618072938	1509618073612	1509618074156	1509618074946	1509618075445	1509618076029	1509618076716	1509618077420	1509618077940	1509618078484	1509618079068
107	1	156	2017-09-20	1505929981493	1505929993986	1505929999378	1505930005323	1505930013959	1505930018865	1505930022569	1505930026329	1505930029210	1505930036680	1505930042447	1505930044551	1505930052888	1505930055075	1505930058245	1505930063150	1505930067703	1505930072746	1505930078076	1505930082818	1505930085595	1505930092635	1505930094565	1505930097643	1505930099579	1505930100965	1505930102306	1505930103672	1505930109338	1505930112448	1505930117312	1505930124055	1505930140442	1505930142315	1505930144019	1505930150982	1505930152746	1505930154137	1505930159652	1505930164528	1505930167090	1505930180893	1505930185227	1505930191613	1505930193534	1505930195136
108	1	156	2017-09-14	1505400577511	1505400582701	1505400584341	1505400592003	1505400600250	1505400605987	1505400612543	1505400620668	1505400628331	1505400632528	1505400638165	1505400643356	1505400652824	1505400661488	1505400667375	1505400672763	1505400676819	1505400680726	1505400685001	1505400686982	1505400692239	1505400693789	1505400694974	1505400697390	1505400708076	1505400711270	1505400715702	1505400720984	1505400727078	1505400730437	1505400736456	1505400740087	1505400744638	1505400747734	1505400752603	1505400756692	1505400758685	1505400760117	1505400765234	1505400768062	1505400770382	1505400776907	1505400782803	1505400788040	1505400792351	1505400796745
109	1	156	2017-09-05	1504626234359	1504626245185	1504626253041	1504626270794	1504626281966	1504626288586	1504626293485	1504626296919	1504626301825	1504626303375	1504626306408	1504626310040	1504626313968	1504626315408	1504626316920	1504626318943	1504626320104	1504626325996	1504626334379	1504626336231	1504626344951	1504626352135	1504626354416	1504626355456	1504626356623	1504626357559	1504626358695	1504626361176	1504626362487	1504626363694	1504626364535	1504626365503	1504626366343	1504626367278	1504626368321	1504626371999	1504626372767	1504626373640	1504626379328	1504626380791	1504626390871	1504626396079	1504626409099	1504626417757	1504626425675	1504626428592
110	1	156	2017-08-27	1503845851034	1503845859361	1503845862529	1503845864715	1503845936302	1503845937302	1503845947631	1503845951109	1503845952429	1503845953505	1503845956566	1503845959562	1503845989091	1503845999395	1503846025104	1503846031782	1503846040279	1503846048778	1503846058531	1503846068631	1503846072917	1503846081862	1503846084829	1503846086854	1503846096064	1503846101267	1503846103005	1503846105331	1503846106461	1503846108486	1503846109637	1503846118043	1503846126300	1503846129749	1503846137403	1503846140616	1503846141645	1503846142687	1503846145544	1503846154372	1503846159261	1503846190897	1503846203205	1503846217698	1503846221719	1503846222749
111	1	156	2017-08-22	1503424186860	1503424189927	1503424191905	1503424222669	1503424225423	1503424238231	1503424242300	1503424248363	1503424256898	1503424259669	1503424269666	1503424272334	1503424287625	1503424303541	1503424317469	1503424324504	1503424341950	1503424345760	1503424360097	1503424362643	1503424365378	1503424374010	1503424376181	1503424378384	1503424391289	1503424400059	1503424403580	1503424409940	1503424412058	1503424415907	1503424421091	1503424424075	1503424435265	1503424438038	1503424447618	1503424450081	1503424452122	1503424460026	1503424467657	1503424477065	1503424482327	1503424494589	1503424503106	1503424513914	1503424520816	1503424527966
111	2	156	2017-10-03	1507017793005	1507017804953	1507017808722	1507017812154	1507017818716	1507017828169	1507017832496	1507017837876	1507017843719	1507017846080	1507017853866	1507017855869	1507017862460	1507017869990	1507017881727	1507017890802	1507017893922	1507017899777	1507017902716	1507017904632	1507017906484	1507017911532	1507017913636	1507017915180	1507017927182	1507017935171	1507017941334	1507017947914	1507017950011	1507017953493	1507017959150	1507017964614	1507017976084	1507017979578	1507017984018	1507017988396	1507017989771	1507017994479	1507017997181	1507017999026	1507018003186	1507018009905	1507018016139	1507018021742	1507018027540	1507018032952
111	3	156	2017-11-16	1510843902411	1510843904881	1510843906195	1510843922233	1510843924189	1510843938036	1510843941101	1510843942059	1510843943204	1510843944855	1510843965926	1510843970797	1510843978287	1510843987341	1510843997474	1510843999827	1510844013099	1510844019597	1510844028202	1510844030485	1510844032641	1510844039714	1510844041491	1510844043047	1510844057279	1510844061723	1510844064909	1510844068415	1510844069640	1510844071824	1510844081609	1510844084808	1510844091567	1510844094234	1510844101297	1510844104635	1510844105816	1510844107550	1510844112496	1510844113785	1510844119503	1510844126540	1510844133128	1510844137318	1510844143114	1510844145394
112	1	156	2017-08-21	1503334888035	1503334906913	1503334917873	1503334924880	1503334939101	1503334944795	1503334948481	1503334968500	1503334971183	1503334979349	1503334985703	1503334995475	1503335011868	1503335040061	1503335047435	1503335053640	1503335066127	1503335070045	1503335078139	1503335080183	1503335088244	1503335100362	1503335107062	1503335111492	1503335125144	1503335154146	1503335162823	1503335176443	1503335183304	1503335207395	1503335216013	1503335226095	1503335238866	1503335247768	1503335257054	1503335263452	1503335266946	1503335284638	1503335293789	1503335296189	1503335335125	1503335349472	1503335359948	1503335370877	1503335377049	1503335385110
113	1
114	1	156	2017-09-26	1506413569520	1506413574406	1506413577581	1506413587218	1506413600619	1506413610690	1506413615706	1506413624889	1506413633439	1506413649872	1506413653940	1506413655675	1506413668646	1506413677224	1506413680573	1506413687195	1506413691014	1506413701321	1506413710444	1506413717279	1506413722319	1506413724896	1506413726521	1506413729134	1506413746563	1506413752887	1506413767916	1506413776533	1506413789183	1506413794083	1506413802418	1506413806901	1506413815920	1506413826807	1506413836136	1506413841814	1506413843956	1506413845424	1506413851276	1506413853594	1506413863224	1506413872026	1506413880408	1506413884651	1506413888309	1506413890630
114	2	156	2017-11-25	1511623721429	1511623726124	1511623729608	1511623732209	1511623742762	1511623757846	1511623760210	1511623761685	1511623762894	1511623764540	1511623771581	1511623773464	1511623794915	1511623801138	1511623804601	1511623809951	1511623821099	1511623834586	1511623853094	1511623861825	1511623866378	1511623871992	1511623873813	1511623875984	1511623884660	1511623889725	1511623893350	1511623900829	1511623904324	1511623906491	1511623913011	1511623916999	1511623919184	1511623920772	1511623923247	1511623924496	1511623926199	1511623930430	1511623934984	1511623939864	1511623952258	1511623961216	1511623971069	1511623986203	1511623992387	1511623994567
115	1	156	2017-10-18	1508366412395	1508366415035	1508366416743	1508366418619	1508366438659	1508366450669	1508366454734	1508366460184	1508366462256	1508366465880	1508366471035	1508366473748	1508366486069	1508366490115	1508366495325	1508366511737	1508366524393	1508366527039	1508366533274	1508366535604	1508366538844	1508366544833	1508366550123	1508366559201	1508366568516	1508366575381	1508366577327	1508366579252	1508366588888	1508366594686	1508366602016	1508366605782	1508366610863	1508366628894	1508366633621	1508366641134	1508366646931	1508366648848	1508366653604	1508366659038	1508366662233	1508366667964	1508366677722	1508366680333	1508366689042	1508366705111
116	1	156	2017-09-15	1505487188236	1505487190995	1505487203737	1505487207533	1505487215906	1505487218269	1505487219661	1505487228412	1505487229557	1505487230868	1505487232268	1505487233187	1505487240354	1505487247203	1505487252489	1505487258415	1505487264001	1505487287201	1505487289288	1505487289930	1505487295524	1505487300551	1505487306090	1505487309571	1505487318182	1505487325321	1505487328036	1505487329463	1505487337873	1505487346355	1505487351718	1505487360381	1505487365806	1505487368798	1505487374071	1505487379278	1505487381302	1505487382430	1505487387934	1505487392105	1505487395460	1505487397550	1505487400020	1505487402501	1505487403550	1505487404502
116	2	156	2017-10-30	1509362110503	1509362113429	1509362122106	1509362125678	1509362133148	1509362137542	1509362138966	1509362144072	1509362145134	1509362149520	1509362152688	1509362153511	1509362161567	1509362162545	1509362164615	1509362168173	1509362174279	1509362176479	1509362186475	1509362188918	1509362198218	1509362199837	1509362201811	1509362203676	1509362210536	1509362211685	1509362229979	1509362231215	1509362239719	1509362246048	1509362263731	1509362268914	1509362274716	1509362278646	1509362285880	1509362286422	1509362287638	1509362288831	1509362297799	1509362302261	1509362305781	1509362308942	1509362313342	1509362315931	1509362316957	1509362318477
117	1	156	2017-08-18	1503091239574	1503091267244	1503091273590	1503091277304	1503091279923	1503091291278	1503091296753	1503091298516	1503091306084	1503091312604	1503091321057	1503091323797	1503091332362	1503091340093	1503091345490	1503091347139	1503091348323	1503091353545	1503091360677	1503091364017	1503091368661	1503091370062	1503091371266	1503091372772	1503091377911	1503091380219	1503091382771	1503091387142	1503091389757	1503091392174	1503091398610	1503091404373	1503091429719	1503091432424	1503091433734	1503091435155	1503091436335	1503091438055	1503091439338	1503091440646	1503091457843	1503091460252	1503091472419	1503091478671	1503091488156	1503091489837
118	1	156	2017-09-24	1506248405915	1506248410140	1506248411767	1506248412737	1506248413413	1506248414269	1506248421787	1506248423626	1506248424219	1506248424903	1506248425569	1506248426684	1506248432639	1506248434576	1506248435460	1506248436638	1506248437459	1506248439030	1506248439885	1506248442860	1506248445413	1506248449010	1506248450450	1506248451580	1506248457411	1506248458791	1506248460101	1506248463499	1506248468951	1506248470460	1506248476082	1506248479452	1506248481016	1506248483368	1506248484739	1506248485770	1506248486625	1506248487349	1506248488293	1506248489110	1506248489900	1506248490908	1506248491852	1506248493428	1506248504628	1506248507559
119	1
120	1	156	2017-09-18	1505767046478	1505767060178	1505767065882	1505767072636	1505767092851	1505767103362	1505767107213	1505767109100	1505767116370	1505767123995	1505767139164	1505767143272	1505767156392	1505767161604	1505767163954	1505767169011	1505767176811	1505767181509	1505767192751	1505767195387	1505767198019	1505767203186	1505767205221	1505767207305	1505767215918	1505767221147	1505767228184	1505767231620	1505767238841	1505767243820	1505767258495	1505767264058	1505767267446	1505767269567	1505767276473	1505767285068	1505767288000	1505767289402	1505767294580	1505767296585	1505767298534	1505767310795	1505767316911	1505767319727	1505767332960	1505767335800
120	2	156	2017-11-03	1509740424845	1509740435789	1509740439906	1509740445100	1509740464597	1509740478187	1509740481387	1509740485180	1509740491799	1509740494704	1509740497046	1509740503080	1509740529071	1509740537757	1509740542253	1509740544463	1509740549923	1509740552577	1509740556908	1509740559557	1509740561194	1509740562938	1509740564012	1509740565269	1509740572450	1509740577878	1509740582371	1509740587241	1509740592986	1509740599083	1509740603634	1509740608482	1509740612918	1509740614738	1509740628764	1509740635953	1509740638636	1509740639980	1509740642459	1509740643644	1509740646966	1509740646997	1509740647173	1509740660883	1509740665347	1509740666885
121	1	156	2017-09-22	1506118338874	1506118343903	1506118349842	1506118353136	1506118365311	1506118370398	1506118371885	1506118373172	1506118374198	1506118379153	1506118381483	1506118382717	1506118389069	1506118403924	1506118412519	1506118418444	1506118423684	1506118425719	1506118435730	1506118437209	1506118439369	1506118443643	1506118445393	1506118448169	1506118453407	1506118459035	1506118460954	1506118467037	1506118472336	1506118477022	1506118481616	1506118486389	1506118492998	1506118504521	1506118507840	1506118511319	1506118512445	1506118513425	1506118516434	1506118519479	1506118520948	1506118536076	1506118560710	1506118563628	1506118565358	1506118566261
121	2	156	2017-11-12	1510529804963	1510529809390	1510529813627	1510529816145	1510529822369	1510529827769	1510529829681	1510529830899	1510529831894	1510529837925	1510529840109	1510529841399	1510529846963	1510529852149	1510529854045	1510529858301	1510529863250	1510529864947	1510529868495	1510529869812	1510529875612	1510529878483	1510529879434	1510529881335	1510529886957	1510529890779	1510529893081	1510529898024	1510529904250	1510529908853	1510529912094	1510529916652	1510529938778	1510529940402	1510529943698	1510529948373	1510529949408	1510529950234	1510529953485	1510529955160	1510529956419	1510529957799	1510529975397	1510529976431	1510529977340	1510529979221
122	1	156	2017-10-11	1507745360649	1507745384059	1507745384907	1507745404288	1507745422935	1507745425751	1507745428028	1507745429181	1507745430432	1507745431996	1507745433997	1507745435249	1507745436695	1507745437942	1507745439983	1507745456336	1507745464532	1507745466918	1507745490229	1507745492030	1507745494745	1507745498780	1507745509266	1507745511478	1507745519695	1507745529314	1507745530694	1507745538505	1507745539971	1507745542973	1507745551383	1507745552759	1507745558460	1507745560284	1507745570331	1507745576138	1507745577476	1507745578509	1507745584044	1507745585457	1507745588744	1507745594396	1507745617194	1507745618196	1507745626402	1507745634191
123	1	156	2017-09-01	1504253499210	1504253524132	1504253530039	1504253534177	1504253547478	1504253558494	1504253561757	1504253574294	1504253580281	1504253582705	1504253585601	1504253587504	1504253601226	1504253617393	1504253636540	1504253656364	1504253662090	1504253664571	1504253668461	1504253672261	1504253690676	1504253716709	1504253721248	1504253723082	1504253733709	1504253736904	1504253740135	1504253744779	1504253745835	1504253751668	1504253765468	1504253774474	1504253777720	1504253780416	1504253783060	1504253785772	1504253801793	1504253804484	1504253806701	1504253808166	1504253810640	1504253819567	1504253823789	1504253829631	1504253836343	1504253838465
123	2	156	2017-10-13	1507900298369	1507900307836	1507900313872	1507900317197	1507900322531	1507900332703	1507900336454	1507900348816	1507900352875	1507900364764	1507900373183	1507900375194	1507900394650	1507900407050	1507900413939	1507900426265	1507900438547	1507900443851	1507900446354	1507900454583	1507900468118	1507900482843	1507900495433	1507900498753	1507900510817	1507900513826	1507900524679	1507900532907	1507900537049	1507900543153	1507900549932	1507900552205	1507900554119	1507900557306	1507900560317	1507900562526	1507900574649	1507900591013	1507900597400	1507900600175	1507900603548	1507900610750	1507900619132	1507900622935	1507900630440	1507900632257
124	1	156	2017-10-03	1507050272883	1507050280653	1507050285389	1507050287903	1507050294402	1507050301947	1507050312463	1507050318862	1507050325262	1507050331411	1507050343099	1507050345648	1507050359494	1507050372558	1507050376987	1507050384473	1507050392639	1507050407671	1507050422424	1507050428236	1507050432599	1507050439189	1507050441587	1507050443907	1507050451165	1507050453652	1507050462217	1507050469668	1507050472775	1507050475482	1507050483415	1507050488743	1507050494519	1507050496791	1507050499351	1507050501440	1507050502592	1507050503815	1507050507017	1507050512489	1507050518261	1507050527498	1507050545328	1507050551763	1507050553732	1507050556026
124	2	156	2017-11-24	1511538063366	1511538071498	1511538078307	1511538085382	1511538091989	1511538097625	1511538101521	1511538105911	1511538113800	1511538119231	1511538124843	1511538127313	1511538139034	1511538145696	1511538150992	1511538155423	1511538163607	1511538166686	1511538173345	1511538180818	1511538183079	1511538187516	1511538189243	1511538191728	1511538199744	1511538204169	1511538210019	1511538217285	1511538222826	1511538225969	1511538233950	1511538239016	1511538244362	1511538248313	1511538250057	1511538256065	1511538257445	1511538258482	1511538263767	1511538270080	1511538272654	1511538276916	1511538284137	1511538290284	1511538291894	1511538293720
125	1	156	2017-09-13	1505338687724	1505338697412	1505338714178	1505338720477	1505338735892	1505338758916	1505338768345	1505338771638	1505338778524	1505338784099	1505338798970	1505338803883	1505338809999	1505338819223	1505338824357	1505338829815	1505338838031	1505338849518	1505338861757	1505338872564	1505338876403	1505338879039	1505338881197	1505338883671	1505338905196	1505338914779	1505338918080	1505338927699	1505338936397	1505338946635	1505338956417	1505338962117	1505338970081	1505338977131	1505338988438	1505338997781	1505338999966	1505339002678	1505339010101	1505339015742	1505339019473	1505339026383	1505339048500	1505339060082	1505339076678	1505339079405
125	2	156	2017-11-06	1509954760330	1509954803930	1509954805391	1509954818515	1509954835284	1509954854751	1509954860820	1509954872924	1509954880474	1509954886706	1509954894657	1509954899472	1509954913328	1509954921559	1509954926034	1509954933280	1509954938545	1509954947703	1509954973182	1509954980902	1509955007110	1509955008094	1509955013505	1509955020188	1509955027872	1509955037257	1509955040310	1509955046607	1509955059177	1509955065006	1509955077444	1509955083927	1509955087472	1509955094845	1509955102449	1509955105621	1509955106987	1509955108355	1509955111438	1509955114805	1509955117363	1509955124202	1509955131550	1509955146487	1509955158303	1509955160477
126	1	156	2017-09-07	1504782298642	1504782310225	1504782317877	1504782323529	1504782336897	1504782345564	1504782351221	1504782358588	1504782363528	1504782365101	1504782380170	1504782386326	1504782393064	1504782399687	1504782403529	1504782412121	1504782419006	1504782421231	1504782427968	1504782430936	1504782433636	1504782435966	1504782438036	1504782440625	1504782451649	1504782457488	1504782464668	1504782473072	1504782477678	1504782480256	1504782487125	1504782493757	1504782502342	1504782511502	1504782518917	1504782526764	1504782529938	1504782536354	1504782545560	1504782547950	1504782555697	1504782563435	1504782572563	1504782577786	1504782580944	1504782582816
127	1	156	2017-09-24	1506277864805	1506277866284	1506277875601	1506277877724	1506277886439	1506277888691	1506277890193	1506277892324	1506277893250	1506277897466	1506277899970	1506277900969	1506277906018	1506277907814	1506277912245	1506277916051	1506277917395	1506277918476	1506277924304	1506277926042	1506277927221	1506277932224	1506277933541	1506277934821	1506277936039	1506277938190	1506277938977	1506277939817	1506277945271	1506277948063	1506277950128	1506277950967	1506277955070	1506277956330	1506277961554	1506277962762	1506277963010	1506277964443	1506277969156	1506277970324	1506277971173	1506277971978	1506277972717	1506277973290	1506277973984	1506277974687
128	1	156	2017-08-21	1503341644167	1503341657971	1503341664935	1503341671641	1503341686162	1503341694573	1503341697244	1503341705608	1503341710773	1503341713086	1503341725335	1503341727533	1503341735030	1503341744354	1503341747216	1503341752118	1503341759224	1503341762551	1503341775539	1503341779047	1503341788645	1503341803140	1503341806145	1503341807917	1503341820363	1503341832307	1503341837735	1503341846123	1503341848555	1503341850577	1503341863596	1503341870480	1503341873465	1503341875262	1503341882747	1503341895622	1503341898820	1503341905992	1503341912769	1503341915056	1503341918486	1503341923454	1503341937490	1503341944941	1503341947058	1503341948687
128	2	156	2017-10-02	1506949247351	1506949250923	1506949255081	1506949262122	1506949278147	1506949285363	1506949290365	1506949305337	1506949307523	1506949309211	1506949315990	1506949318273	1506949325078	1506949331423	1506949334484	1506949339195	1506949344105	1506949351752	1506949366468	1506949375394	1506949378834	1506949388082	1506949389997	1506949391625	1506949410463	1506949413146	1506949420798	1506949426088	1506949428078	1506949430205	1506949435769	1506949442047	1506949444511	1506949446191	1506949452702	1506949460173	1506949462492	1506949464263	1506949468618	1506949470536	1506949472868	1506949478219	1506949480776	1506949494735	1506949497503	1506949498989
128	3	156	2017-11-13	1510590645001	1510590655874	1510590661720	1510590666307	1510590685318	1510590694472	1510590704002	1510590719308	1510590722673	1510590724910	1510590736153	1510590743473	1510590753122	1510590764279	1510590768305	1510590773437	1510590781678	1510590788174	1510590794551	1510590801604	1510590804976	1510590808750	1510590810387	1510590811999	1510590839549	1510590846439	1510590855587	1510590865629	1510590870332	1510590876028	1510590883275	1510590889559	1510590896139	1510590899628	1510590905557	1510590909188	1510590911043	1510590912654	1510590917728	1510590920915	1510590923339	1510590931725	1510590934691	1510590936760	1510590941243	1510590942672
129	1	156	2017-08-18	1503053166770	1503053176839	1503053186506	1503053187706	1503053202938	1503053207725	1503053215511	1503053218954	1503053220202	1503053226846	1503053246298	1503053247530	1503053258360	1503053260905	1503053262329	1503053269958	1503053283308	1503053294339	1503053333905	1503053347036	1503053351297	1503053353666	1503053354970	1503053356873	1503053357722	1503053358306	1503053358873	1503053364970	1503053366306	1503053367122	1503053367778	1503053368457	1503053369106	1503053369785	1503053370345	1503053370858	1503053371809	1503053372722	1503053373545	1503053374297	1503053374818	1503053375337	1503053375849	1503053376370	1503053376994	1503053377514
129	2	156	2017-10-05	1507213634159	1507213647160	1507213651734	1507213653709	1507213663642	1507213669158	1507213674324	1507213678541	1507213679534	1507213685441	1507213695925	1507213698390	1507213702908	1507213704661	1507213705965	1507213712825	1507213718873	1507213727923	1507213739507	1507213745288	1507213752997	1507213759207	1507213760798	1507213763469	1507213765957	1507213766575	1507213767213	1507213777862	1507213779085	1507213783669	1507213784549	1507213785205	1507213785949	1507213786694	1507213787366	1507213789173	1507213790077	1507213790813	1507213791758	1507213792629	1507213793310	1507213794053	1507213795173	1507213795965	1507213796942	1507213797661
130	1
130	2	156	2017-11-23	1511456232616	1511456255999	1511456260595	1511456267981	1511456271757	1511456285650	1511456288029	1511456290798	1511456296858	1511456300719	1511456302855	1511456304439	1511456312949	1511456320816	1511456330648	1511456333640	1511456343816	1511456346630	1511456365909	1511456369800	1511456376503	1511456383650	1511456386208	1511456404500	1511456410018	1511456414197	1511456418134	1511456422033	1511456424925	1511456428046	1511456432751	1511456447006	1511456449765	1511456452189	1511456456884	1511456462184	1511456463885	1511456465430	1511456468614	1511456469957	1511456471407	1511456476102	1511456488093	1511456492117	1511456493910	1511456495798
131	1	156	2017-08-22	1503388670862	1503388676226	1503388681276	1503388684859	1503388688660	1503388692541	1503388697994	1503388701957	1503388704676	1503388708407	1503388713593	1503388720840	1503388726006	1503388731390	1503388735439	1503388739972	1503388742791	1503388745789	1503388748674	1503388752005	1503388758274	1503388761357	1503388763987	1503388766510	1503388769139	1503388773172	1503388776905	1503388782523	1503388785105	1503388788073	1503388790788	1503388793474	1503388796171	1503388798771	1503388801257	1503388804103	1503388807621	1503388812520	1503388816753	1503388820256	1503388825454	1503388832688	1503388838788	1503388842467	1503388846685	1503388849557
132	1	156	2017-10-02	1506954735907	1506954742483	1506954746183	1506954748201	1506954750164	1506954755486	1506954762008	1506954763398	1506954764779	1506954766899	1506954768645	1506954773948	1506954776892	1506954781132	1506954785687	1506954790484	1506954792029	1506954796993	1506954801603	1506954804877	1506954806679	1506954810372	1506954811704	1506954813002	1506954817265	1506954818535	1506954819599	1506954820706	1506954824933	1506954827182	1506954830626	1506954831738	1506954839331	1506954840854	1506954841900	1506954843454	1506954845898	1506954847023	1506954848352	1506954849432	1506954850169	1506954853368	1506954857082	1506954861170	1506954862969	1506954867150
133	1	156	2017-08-22	1503390186008	1503390227847	1503390232244	1503390232890	1503390233664	1503390241061	1503390242843	1503390271713	1503390275450	1503390281482	1503390294418	1503390302058	1503390319506	1503390386916	1503390405799	1503390428235	1503390457035	1503390470937	1503390503871	1503390513557	1503390530757	1503390540288	1503390552960	1503390559064	1503390564363	1503390574156	1503390575784	1503390578582	1503390580822	1503390588947	1503390602577	1503390612411	1503390633370	1503390638127	1503390652123	1503390660406	1503390664144	1503390673889	1503390681727	1503390690057	1503390692537	1503390709421	1503390784528	1503390803611	1503390807455	1503390808946
133	2	156	2017-10-02	1506951773941	1506951779334	1506951834255	1506951838639	1506951848363	1506951883406	1506951894303	1506951937986	1506951966842	1506951970458	1506951973195	1506951974810	1506952004357	1506952030794	1506952034725	1506952047522	1506952076538	1506952080166	1506952091894	1506952104995	1506952120178	1506952137138	1506952154062	1506952160689	1506952203401	1506952206770	1506952212098	1506952221294	1506952227104	1506952230350	1506952240898	1506952247198	1506952257329	1506952259700	1506952271614	1506952284573	1506952286591	1506952310080	1506952317784	1506952326317	1506952329903	1506952386044	1506952393430	1506952418211	1506952424562	1506952427447
133	3	156	2017-11-15	1510736590008	1510736622078	1510736686340	1510736691083	1510736694338	1510736719958	1510736723371	1510736727868	1510736730140	1510736731716	1510736733882	1510736735291	1510736799502	1510736831257	1510736835299	1510736860200	1510736903787	1510736907198	1510736920695	1510736931625	1510736942307	1510736957220	1510736982811	1510736986004	1510736992055	1510736995261	1510736997326	1510736999350	1510737002926	1510737007757	1510737043581	1510737049710	1510737057245	1510737060992	1510737069821	1510737080695	1510737083188	1510737090157	1510737099979	1510737111535	1510737114526	1510737128590	1510737158275	1510737168231	1510737171580	1510737174389
134	1	156	2017-09-25	1506304246649	1506304275708	1506304281950	1506304290390	1506304308605	1506304317942	1506304320754	1506304323183	1506304325073	1506304328551	1506304331115	1506304332882	1506304339676	1506304347364	1506304350701	1506304355421	1506304362110	1506304370783	1506304379638	1506304387827	1506304393688	1506304398937	1506304400912	1506304405158	1506304413163	1506304418083	1506304420373	1506304422950	1506304426706	1506304434343	1506304439266	1506304441502	1506304445521	1506304449062	1506304453122	1506304457544	1506304585841	1506304587180	1506304592291	1506304594582	1506304596407	1506304597732	1506304601998	1506304605719	1506304610621	1506304612414
135	1	156	2017-08-21	1503327717497	1503327727771	1503327733905	1503327747554	1503327756255	1503327762697	1503327765471	1503327772036	1503327775391	1503327779995	1503327783055	1503327784217	1503327794418	1503327802594	1503327806014	1503327810304	1503327815992	1503327819500	1503327825300	1503327831423	1503327837649	1503327841958	1503327844468	1503327846342	1503327853289	1503327862265	1503327869031	1503327872012	1503327876371	1503327880472	1503327887488	1503327891497	1503327894028	1503327900153	1503327903945	1503327906571	1503327908557	1503327909781	1503327912771	1503327914459	1503327918349	1503327921578	1503327925722	1503327927589	1503327939612	1503327940054
135	2	156	2017-10-02	1506947603296	1506947611677	1506947616895	1506947622610	1506947626811	1506947631223	1506947633442	1506947638538	1506947641113	1506947646124	1506947650973	1506947652858	1506947660304	1506947665216	1506947668114	1506947671687	1506947675404	1506947678453	1506947683688	1506947691400	1506947695217	1506947699333	1506947701471	1506947702968	1506947708600	1506947712665	1506947715166	1506947718816	1506947721466	1506947724549	1506947730065	1506947733365	1506947738332	1506947741631	1506947744514	1506947747070	1506947749555	1506947750685	1506947753002	1506947756078	1506947762076	1506947765475	1506947771676	1506947774976	1506947778125	1506947780762
136	1	8		1505510801539	1505510811955	1505510816164	1505510819850	1505510821734	1505510831519	1505510835022	1505511042471	1505511046631
137	1	156	2017-08-29	1504017134049	1504017224503	1504017228520	1504017237453	1504017241056	1504017256642	1504017259958	1504017261527	1504017276583	1504017288249	1504017300622	1504017304901	1504017368637	1504017375771	1504017380146	1504017391304	1504017402885	1504017416310	1504017425459	1504017433474	1504017447916	1504017458561	1504017462464	1504017466113	1504017476740	1504017484696	1504017493696	1504017506573	1504017519265	1504017524533	1504017532977	1504017538795	1504017547102	1504017550709	1504017552461	1504017554708	1504017555909	1504017558245	1504017561182	1504017570429	1504017581426	1504017594103	1504017613863	1504017623810	1504017633324	1504017640637
137	2	156	2017-10-12	1507803003657	1507803028389	1507803041105	1507803049915	1507803053626	1507803069029	1507803072073	1507803073465	1507803085938	1507803096349	1507803099729	1507803101305	1507803137036	1507803141535	1507803146336	1507803153432	1507803161597	1507803172607	1507803180474	1507803189334	1507803202842	1507803215685	1507803218180	1507803220892	1507803230551	1507803240313	1507803249494	1507803259967	1507803281558	1507803284517	1507803293955	1507803296653	1507803304385	1507803307108	1507803309108	1507803310820	1507803311948	1507803313084	1507803314876	1507803322600	1507803328551	1507803349416	1507803362472	1507803369615	1507803376896	1507803384396
137	3	156	2017-11-24	1511515896981	1511515918383	1511515922133	1511515930997	1511515934045	1511515947439	1511515951229	1511515952797	1511515957295	1511515966109	1511515969661	1511515970949	1511515998429	1511516005761	1511516009164	1511516014474	1511516022948	1511516028890	1511516035788	1511516039225	1511516050524	1511516074933	1511516083097	1511516086852	1511516094617	1511516099071	1511516104516	1511516108212	1511516110252	1511516112764	1511516121733	1511516124021	1511516128164	1511516129310	1511516130612	1511516132124	1511516133492	1511516135180	1511516138244	1511516144844	1511516151983	1511516160244	1511516190900	1511516202018	1511516215484	1511516221588
138	1	156	2017-08-21	1503333677758	1503333684363	1503333687161	1503333689370	1503333703445	1503333706060	1503333707814	1503333709502	1503333710998	1503333721403	1503333724612	1503333726101	1503333737454	1503333741022	1503333744089	1503333752338	1503333762304	1503333765133	1503333778793	1503333781018	1503333788949	1503333790989	1503333792785	1503333796533	1503333808478	1503333810453	1503333815914	1503333822677	1503333825315	1503333828691	1503333834017	1503333836283	1503333838247	1503333840471	1503333846909	1503333856375	1503333858076	1503333861451	1503333867521	1503333869544	1503333872786	1503333880737	1503333887933	1503333890897	1503333892677	1503333893997
138	2	156	2017-10-07	1507369769278	1507369775123	1507369783161	1507369785249	1507369787226	1507369788562	1507369789994	1507369791287	1507369792241	1507369800610	1507369818958	1507369822186	1507369831799	1507369834910	1507369837357	1507369842033	1507369849705	1507369852505	1507369868443	1507369871096	1507369874234	1507369875462	1507369876641	1507369878737	1507369881832	1507369884399	1507369886088	1507369887773	1507369889005	1507369892168	1507369902081	1507369908230	1507369911021	1507369913289	1507369916780	1507369919483	1507369920335	1507369921718	1507369927974	1507369931030	1507369934714	1507369937042	1507369944595	1507369952276	1507369954209	1507369966193
138	3	156	2017-11-13	1510613716194	1510613720329	1510613723730	1510613726084	1510613728108	1510613730876	1510613732882	1510613734388	1510613735597	1510613744116	1510613760246	1510613765856	1510613773313	1510613780023	1510613783138	1510613787688	1510613795924	1510613798162	1510613822992	1510613824867	1510613833309	1510613835061	1510613836682	1510613838613	1510613845168	1510613846665	1510613856090	1510613858351	1510613859848	1510613864607	1510613881805	1510613884087	1510613886352	1510613888375	1510613890206	1510613893416	1510613894965	1510613896462	1510613898747	1510613906190	1510613913134	1510613918419	1510613924815	1510613927765	1510613930359	1510613934644
139	1	156	2017-08-21	1503333815465	1503333824263	1503333837210	1503333839838	1503333861748	1503333878297	1503333882323	1503333895721	1503333899025	1503333907736	1503333910688	1503333912951	1503333920424	1503333925848	1503333943469	1503333950084	1503333957083	1503333973827	1503333983638	1503333987220	1503333992482	1503333996990	1503333999223	1503334004590	1503334010036	1503334019121	1503334022450	1503334034127	1503334036991	1503334040926	1503334049804	1503334059787	1503334068116	1503334072054	1503334081376	1503334089055	1503334092461	1503334098354	1503334104016	1503334109837	1503334125367	1503334132721	1503334136403	1503334140424	1503334142652	1503334144567
139	2	156	2017-10-02	1506963825482	1506963829680	1506963844725	1506963853382	1506963872668	1506963885740	1506963891253	1506963898476	1506963916543	1506963934890	1506963938824	1506963945220	1506963964539	1506963977049	1506963989032	1506964004895	1506964007135	1506964009842	1506964019807	1506964023768	1506964027473	1506964035819	1506964041678	1506964046518	1506964066091	1506964077187	1506964079496	1506964090214	1506964098856	1506964104831	1506964107176	1506964113458	1506964115153	1506964118413	1506964127162	1506964137410	1506964141452	1506964143610	1506964152148	1506964154976	1506964160717	1506964167981	1506964196436	1506964206325	1506964213675	1506964219653
139	3	156	2017-11-13	1510605223388	1510605226787	1510605242267	1510605246048	1510605252638	1510605260401	1510605264779	1510605271539	1510605359517	1510605368826	1510605386949	1510605388587	1510605396915	1510605401739	1510605408047	1510605412687	1510605422543	1510605426001	1510605435333	1510605438175	1510605447471	1510605455082	1510605460108	1510605470023	1510605477188	1510605482150	1510605489033	1510605503997	1510605509605	1510605518163	1510605529866	1510605535723	1510605544211	1510605550844	1510605557658	1510605564876	1510605570397	1510605578776	1510605588083	1510605628891	1510605643112	1510605654969	1510605665661	1510605677484	1510605683628	1510605689235
140	1	156	2017-09-18	1505725627844	1505725629329	1505725631129	1505725632693	1505725685895	1505725686796	1505725707421	1505725710307	1505725711060	1505725713547	1505725723487	1505725725487	1505725731312	1505725734337	1505725739553	1505725744623	1505725750459	1505725752985	1505725760777	1505725762661	1505725769365	1505725771971	1505725773286	1505725775455	1505725784470	1505725790957	1505725800896	1505725804269	1505725805875	1505725811870	1505725818606	1505725824588	1505725834005	1505725840250	1505725845441	1505725847986	1505725850885	1505725855604	1505725860264	1505725863844	1505725866344	1505725868166	1505725882435	1505725889710	1505725895127	1505725900391
140	2	31		1510335264047	1510335265758	1510335266706	1510335267724	1510335293368	1510335296277	1510335297866	1510335304525	1510335310862	1510335317331	1510335320544	1510335321732	1510335326708	1510335328179	1510335350595	1510335357391	1510335501812	1510335504196	1510335526268	1510335527197	1510335534741	1510335540595	1510335542141	1510335548794	1510335563136	1510335565649	1510335568207	1510335584195	1510335587774	1510335595187	1510335600350	1510335605207
140	3	156	2017-11-21	1511266853449	1511266855069	1511266855901	1511266857057	1511266858226	1511266858912	1511266868272	1511266881909	1511266884722	1511266889888	1511266897527	1511266899738	1511266907791	1511266910808	1511266911993	1511266918384	1511266924145	1511266926013	1511266951901	1511266953144	1511266957231	1511266964240	1511266966329	1511266972489	1511266984232	1511266990385	1511266993877	1511266996805	1511267004040	1511267012570	1511267019188	1511267023649	1511267029879	1511267034667	1511267040392	1511267043127	1511267044567	1511267048379	1511267090713	1511267097541	1511267099536	1511267104650	1511267109728	1511267114109	1511267119576	1511267124829
141	1	156	2017-08-24	1503558578598	1503558587725	1503558594014	1503558599755	1503558605610	1503558613936	1503558616081	1503558619811	1503558624313	1503558628132	1503558635374	1503558637693	1503558643016	1503558651874	1503558654398	1503558657981	1503558665338	1503558672043	1503558675450	1503558678216	1503558682439	1503558690696	1503558692570	1503558694212	1503558698037	1503558699568	1503558700524	1503558703610	1503558706897	1503558709187	1503558714439	1503558715947	1503558716974	1503558718231	1503558719615	1503558721461	1503558722563	1503558723451	1503558726166	1503558732355	1503558734658	1503558737796	1503558741232	1503558745407	1503558750691	1503558752389
141	2	156	2017-10-09	1507565365712	1507565373032	1507565376840	1507565379243	1507565383950	1507565387443	1507565389160	1507565390427	1507565400210	1507565439550	1507565444492	1507565446683	1507565451810	1507565454003	1507565455415	1507565458730	1507565460178	1507565467424	1507565472024	1507565475424	1507565477334	1507565478276	1507565479371	1507565480728	1507565485684	1507565488397	1507565489228	1507565490496	1507565493833	1507565498796	1507565501757	1507565505561	1507565507018	1507565507909	1507565509024	1507565510796	1507565511648	1507565512731	1507565514260	1507565517421	1507565518930	1507565520459	1507565524724	1507565533824	1507565536608	1507565537712
141	3	156	2017-11-20	1511179266008	1511179269151	1511179270558	1511179272216	1511179276331	1511179281037	1511179283820	1511179285451	1511179291305	1511179296134	1511179300451	1511179302054	1511179307154	1511179310494	1511179314403	1511179317638	1511179320818	1511179322837	1511179328420	1511179331590	1511179332992	1511179335121	1511179336046	1511179337153	1511179342296	1511179345661	1511179347126	1511179351884	1511179355607	1511179358256	1511179361894	1511179363483	1511179364653	1511179365598	1511179369051	1511179370785	1511179371783	1511179372700	1511179374166	1511179377169	1511179378571	1511179379795	1511179385340	1511179392135	1511179394640	1511179395798
142	1	156	2017-08-19	1503136615913	1503136665740	1503136671253	1503136678698	1503136690188	1503136699395	1503136700678	1503136702888	1503136705391	1503136714988	1503136719476	1503136721211	1503136729709	1503136738273	1503136750257	1503136759215	1503136760161	1503136767033	1503136781001	1503136786865	1503136792263	1503136798702	1503136804297	1503136808538	1503136809821	1503136810775	1503136811808	1503136815758	1503136822608	1503136824780	1503136825862	1503136826856	1503136827743	1503136828650	1503136829563	1503136830361	1503136831355	1503136832176	1503136833562	1503136834843	1503136836068	1503136836988	1503136837920	1503136838746	1503136839610	1503136840700
143	1	156	2017-08-28	1503885092838	1503885105561	1503885115172	1503885120496	1503885129286	1503885133740	1503885142439	1503885147298	1503885149724	1503885154978	1503885159894	1503885160956	1503885165372	1503885167021	1503885168143	1503885172833	1503885177484	1503885179078	1503885182079	1503885183400	1503885184255	1503885185190	1503885186107	1503885187412	1503885192969	1503885195407	1503885200334	1503885200892	1503885203850	1503885208071	1503885212219	1503885215648	1503885219329	1503885221115	1503885224498	1503885229125	1503885231587	1503885232377	1503885235273	1503885237633	1503885240854	1503885245998	1503885250626	1503885254492	1503885257208	1503885260084
143	2	61		1509723086792	1509723094063	1509723098176	1509723107631	1509723113840	1509723124732	1509723127896	1509723132041	1509723134459	1509723138530	1509723143184	1509723144196	1509723148885	1509723150749	1509723151799	1509723155827	1509723163470	1509723165286	1509723169124	1509723169978	1509723176234	1509723178283	1509723182384	1509723185798	1509723192320	1509723194150	1509723194980	1509723196647	1509723197666	1509723201226	1509723205668	1509723210320	1509723214567	1509723218261	1509723221951	1509723223284	1509723224205	1509723224951	1509723229542	1509723233567	1509723235410	1509723238632	1509723240922	1509723241725	1509723245687	1509723250283
144	1	156	2017-08-31	1504212874378	1504212900867	1504212903697	1504212916350	1504212931768	1504212936620	1504212938842	1504212943807	1504212944987	1504212953683	1504212966576	1504212971152	1504212983079	1504212989646	1504212995891	1504213006349	1504213012938	1504213014864	1504213021736	1504213023328	1504213036611	1504213041027	1504213043926	1504213052660	1504213066368	1504213070582	1504213073283	1504213084599	1504213092108	1504213107738	1504213125455	1504213139952	1504213147273	1504213152655	1504213159276	1504213173333	1504213175816	1504213178055	1504213183154	1504213187707	1504213190890	1504213192918	1504213195550	1504213196675	1504213197673	1504213199486
145	1	156	2017-08-28	1503931281984	1503931286421	1503931288707	1503931290100	1503931291558	1503931310276	1503931313450	1503931314942	1503931318086	1503931333111	1503931340474	1503931367077	1503931371543	1503931373668	1503931375482	1503931383479	1503931385228	1503931386561	1503931387564	1503931391663	1503931394026	1503931396092	1503931397280	1503931399675	1503931404118	1503931408255	1503931409654	1503931422743	1503931424212	1503931430636	1503931438746	1503931444691	1503931450679	1503931459603	1503931461648	1503931463357	1503931464646	1503931467803	1503931469503	1503931470551	1503931471666	1503931479048	1503931484157	1503931488908	1503931492837	1503931496315
146	1
146	2	156	2017-08-30	1504097981996	1504097993463	1504097999643	1504098002349	1504098012862	1504098021938	1504098023825	1504098034825	1504098037102	1504098038901	1504098045030	1504098046278	1504098061482	1504098063753	1504098066057	1504098102343	1504098108431	1504098111711	1504098123070	1504098128553	1504098131596	1504098138469	1504098139917	1504098141793	1504098185348	1504098190917	1504098196517	1504098212090	1504098225265	1504098229043	1504098231023	1504098235874	1504098243733	1504098252734	1504098261327	1504098269741	1504098272149	1504098274110	1504098279284	1504098283318	1504098287343	1504098294110	1504098306541	1504098317000	1504098324226	1504098328207
146	3	156	2017-11-03	1509720910901	1509720920021	1509720930275	1509720956779	1509720964993	1509720972916	1509720975145	1509720980301	1509720984825	1509720992220	1509720996826	1509721002194	1509721052034	1509721056464	1509721062322	1509721078381	1509721082216	1509721089138	1509721103116	1509721114159	1509721125093	1509721130587	1509721147404	1509721151429	1509721161158	1509721164454	1509721172125	1509721197791	1509721203146	1509721241179	1509721251628	1509721260043	1509721271634	1509721278871	1509721282305	1509721289696	1509721291214	1509721292631	1509721298593	1509721303447	1509721309665	1509721313803	1509721319444	1509721324612	1509721328526	1509721333040
147	1
148	1	156	2017-10-02	1506956391438	1506956399152	1506956409438	1506956415547	1506956431207	1506956439989	1506956445711	1506956457205	1506956468376	1506956478391	1506956483872	1506956487539	1506956505425	1506956513243	1506956518416	1506956532924	1506956540335	1506956545305	1506956551877	1506956561455	1506956567689	1506956572430	1506956574770	1506956577108	1506956587825	1506956597826	1506956604311	1506956620218	1506956631841	1506956644985	1506956653752	1506956656554	1506956658621	1506956663788	1506956666869	1506956669310	1506956670662	1506956671711	1506956677574	1506956682070	1506956695104	1506956706006	1506956712415	1506956720296	1506956724009	1506956734258
148	2	156	2017-11-21	1511281371807	1511281379736	1511281385165	1511281390362	1511281394469	1511281414138	1511281419175	1511281423199	1511281427907	1511281433574	1511281443501	1511281446364	1511281459607	1511281464822	1511281472357	1511281480279	1511281490748	1511281496725	1511281510079	1511281526734	1511281532729	1511281534614	1511281535613	1511281536815	1511281543499	1511281549776	1511281554504	1511281565473	1511281570333	1511281576406	1511281586469	1511281594113	1511281598465	1511281602133	1511281609468	1511281620782	1511281622667	1511281624001	1511281625946	1511281627941	1511281692697	1511281696124	1511281704833	1511281721131	1511281724902	1511281729364
149	1	156	2017-10-04	1507130717753	1507130727756	1507130740994	1507130745358	1507130747359	1507130758184	1507130761087	1507130762694	1507130765127	1507130774238	1507130777767	1507130778751	1507130786599	1507130791703	1507130794194	1507130795300	1507130802055	1507130804410	1507130814482	1507130816495	1507130827151	1507130835278	1507130837367	1507130839334	1507130850638	1507130852653	1507130853665	1507130858643	1507130861823	1507130871206	1507130879468	1507130881206	1507130882670	1507130884279	1507130885287	1507130890447	1507130892230	1507130892958	1507130894169	1507130895358	1507130896215	1507130901669	1507130905014	1507130907694	1507130909599	1507130915070
150	1	156	2017-08-22	1503401999418	1503402005174	1503402009152	1503402027568	1503402029184	1503402050492	1503402054482	1503402055620	1503402057363	1503402067683	1503402069889	1503402071415	1503402072623	1503402074306	1503402076698	1503402079519	1503402081562	1503402088341	1503402090314	1503402099613	1503402101849	1503402103178	1503402104192	1503402105331	1503402111072	1503402112137	1503402113796	1503402115232	1503402116869	1503402119529	1503402131861	1503402132908	1503402134641	1503402135791	1503402136598	1503402138016	1503402138839	1503402139784	1503402141160	1503402142393	1503402147297	1503402149433	1503402156319	1503402171109	1503402183582	1503402184729
150	2	156	2017-10-02	1506947845059	1506947849831	1506947853519	1506947856324	1506947857672	1506947865674	1506947868083	1506947869132	1506947870061	1506947870905	1506947876636	1506947879394	1506947884848	1506947886337	1506947887532	1506947888589	1506947889360	1506947890988	1506947892547	1506947900095	1506947901638	1506947902640	1506947903505	1506947904372	1506947910395	1506947911380	1506947912336	1506947913649	1506947914448	1506947916332	1506947918333	1506947919095	1506947920244	1506947921029	1506947921747	1506947922672	1506947923537	1506947924590	1506947926026	1506947929428	1506947931270	1506947933568	1506947940909	1506947947156	1506947949632	1506947956639
150	3	156	2017-11-15	1510765219022	1510765224520	1510765226952	1510765231426	1510765232628	1510765236550	1510765239857	1510765241085	1510765242934	1510765244033	1510765249665	1510765252965	1510765258192	1510765259543	1510765260689	1510765261440	1510765262233	1510765266360	1510765267987	1510765271531	1510765274128	1510765275365	1510765276272	1510765277070	1510765281783	1510765283825	1510765284820	1510765286013	1510765287075	1510765288079	1510765297336	1510765298692	1510765299906	1510765301154	1510765302152	1510765303410	1510765304268	1510765305147	1510765310842	1510765312644	1510765313796	1510765317438	1510765322877	1510765333216	1510765335772	1510765342058
151	1	156	2017-09-18	1505738695088	1505738708183	1505738716636	1505738725256	1505738746906	1505738755693	1505738761590	1505738772766	1505738774993	1505738777840	1505738791742	1505738794161	1505738805476	1505738819765	1505738822917	1505738829862	1505738834355	1505738838207	1505738848033	1505738850080	1505738854758	1505738863081	1505738865567	1505738874017	1505738881703	1505738884084	1505738888150	1505738894900	1505738906227	1505738911484	1505738921835	1505738928994	1505738932717	1505738942552	1505738950013	1505738955224	1505738958118	1505738959803	1505738980523	1505739006532	1505739009576	1505739017955	1505739028619	1505739041083	1505739049176	1505739054489
151	2	156	2017-11-06	1509959488372	1509959497646	1509959507128	1509959511967	1509959521800	1509959526552	1509959534215	1509959545179	1509959548935	1509959555977	1509959564464	1509959567295	1509959577913	1509959585796	1509959589935	1509959596201	1509959600432	1509959608110	1509959617831	1509959620751	1509959629130	1509959633733	1509959636501	1509959645066	1509959652887	1509959656600	1509959665186	1509959675107	1509959680801	1509959687999	1509959696930	1509959702420	1509959705380	1509959712931	1509959718554	1509959723383	1509959726239	1509959731648	1509959735541	1509959744282	1509959753324	1509959758370	1509959781206	1509959787509	1509959791289	1509959797625
152	1	156	2017-10-17	1508245616705	1508245626165	1508245629197	1508245630707	1508245638427	1508245641207	1508245643278	1508245647934	1508245649824	1508245651073	1508245652695	1508245654306	1508245661184	1508245663426	1508245668275	1508245673081	1508245674577	1508245676166	1508245681190	1508245682624	1508245684575	1508245688264	1508245689976	1508245691706	1508245700247	1508245704069	1508245705847	1508245706924	1508245711824	1508245723257	1508245723942	1508245730027	1508245734850	1508245740735	1508245745413	1508245747324	1508245749495	1508245751947	1508245755489	1508245758913	1508245760548	1508245761544	1508245762946	1508245763775	1508245764754	1508245765689
153	1	156	2017-09-13	1505341277894	1505341295930	1505341298785	1505341302469	1505341317264	1505341323033	1505341327035	1505341339056	1505341349260	1505341351917	1505341365758	1505341373521	1505341382322	1505341389691	1505341392539	1505341400525	1505341416168	1505341418464	1505341423029	1505341424747	1505341427077	1505341435178	1505341441861	1505341445609	1505341453605	1505341458374	1505341463012	1505341469512	1505341476152	1505341482807	1505341493964	1505341497151	1505341502324	1505341506219	1505341509312	1505341512119	1505341514145	1505341516096	1505341517979	1505341519246	1505341520346	1505341521469	1505341523336	1505341524280	1505341525228	1505341526078
154	1	156	2017-08-19	1503122033052	1503122036698	1503122038747	1503122040480	1503122042599	1503122082363	1503122083432	1503122087058	1503122096371	1503122097473	1503122112999	1503122134539	1503122141214	1503122147845	1503122152939	1503122156109	1503122162872	1503122165758	1503122175423	1503122177775	1503122180424	1503122182277	1503122184011	1503122185593	1503122193550	1503122207323	1503122215652	1503122227245	1503122230349	1503122233966	1503122240972	1503122246926	1503122250479	1503122252026	1503122253306	1503122260008	1503122266727	1503122269035	1503122270774	1503122271918	1503122274136	1503122281877	1503122292857	1503122299390	1503122302837	1503122307785
154	2	156	2017-10-02	1506947752583	1506947757944	1506947759644	1506947760992	1506947762530	1506947786766	1506947794548	1506947821761	1506947822733	1506947827618	1506947835407	1506947836684	1506947848852	1506947849783	1506947854634	1506947859911	1506947869030	1506947877941	1506947885060	1506947886403	1506947897217	1506947903568	1506947904218	1506947906174	1506947912405	1506947914494	1506947917098	1506947925068	1506947927909	1506947933073	1506947938872	1506947943198	1506947949168	1506947958343	1506947964579	1506947971713	1506947973376	1506947974627	1506947976228	1506947977330	1506947979860	1506947984733	1506947997509	1506948003851	1506948029065	1506948034219
154	3	156	2017-11-13	1510591058747	1510591062509	1510591084606	1510591088478	1510591090151	1510591097383	1510591101078	1510591102742	1510591104180	1510591105477	1510591110898	1510591116110	1510591126097	1510591134445	1510591137681	1510591139566	1510591145521	1510591148031	1510591153890	1510591156650	1510591158987	1510591161967	1510591164051	1510591169794	1510591174798	1510591179228	1510591186150	1510591193803	1510591196033	1510591198638	1510591204806	1510591206889	1510591209402	1510591215117	1510591217036	1510591220369	1510591222478	1510591223820	1510591225688	1510591227769	1510591233221	1510591238264	1510591244551	1510591249378	1510591252854	1510591258403
155	1	156	2017-09-15	1505495066399	1505495078817	1505495089017	1505495102302	1505495115696	1505495118915	1505495121574	1505495131390	1505495133968	1505495136395	1505495138986	1505495141047	1505495153963	1505495173815	1505495178861	1505495187183	1505495189612	1505495191893	1505495194135	1505495196375	1505495198078	1505495199793	1505495202147	1505495216131	1505495233632	1505495241863	1505495248449	1505495252985	1505495256555	1505495259760	1505495267696	1505495276993	1505495286672	1505495290384	1505495296926	1505495299914	1505495301772	1505495303464	1505495313607	1505495316174	1505495318593	1505495321382	1505495325787	1505495327288	1505495329060	1505495330845
156	1	156	2017-08-28	1503936046606	1503936055348	1503936114121	1503936118246	1503936132931	1503936140622	1503936145234	1503936148009	1503936154201	1503936159877	1503936165434	1503936166979	1503936174628	1503936181578	1503936184477	1503936186499	1503936192515	1503936202616	1503936205096	1503936206690	1503936208063	1503936222607	1503936230573	1503936233320	1503936234733	1503936235631	1503936236999	1503936245417	1503936251437	1503936254551	1503936256285	1503936260438	1503936266494	1503936271674	1503936273473	1503936276007	1503936276900	1503936277932	1503936283253	1503936287564	1503936288768	1503936297629	1503936616712	1503936621979	1503936624386	1503936632633
157	1	156	2017-09-01	1504276098040	1504276102493	1504276105034	1504276106740	1504276108226	1504276109368	1504276110686	1504276112069	1504276112992	1504276114214	1504276115248	1504276116967	1504276118092	1504276119163	1504276120346	1504276121325	1504276122286	1504276123486	1504276124575	1504276125640	1504276126964	1504276127867	1504276129080	1504276130012	1504276141305	1504276153397	1504276159991	1504276172183	1504276178670	1504276182224	1504276189844	1504276195945	1504276203340	1504276210606	1504276213338	1504276214634	1504276223328	1504276225773	1504276226917	1504276228600	1504276229713	1504276233668	1504276240568	1504276249738	1504276252040	1504276253728
157	2	156	2017-10-16	1508147416245	1508147418632	1508147422479	1508147428823	1508147431667	1508147433834	1508147435197	1508147436041	1508147436795	1508147437640	1508147438498	1508147439376	1508147440332	1508147441155	1508147442153	1508147443059	1508147443919	1508147445006	1508147445937	1508147446836	1508147447660	1508147448691	1508147449703	1508147450795	1508147464345	1508147472228	1508147478857	1508147485255	1508147489935	1508147496524	1508147502392	1508147506777	1508147524015	1508147531724	1508147535543	1508147537082	1508147542362	1508147546116	1508147547721	1508147549280	1508147551197	1508147556286	1508147560929	1508147568824	1508147572485	1508147578020
157	3	156	2017-11-24	1511537287645	1511537290826	1511537292779	1511537298502	1511537299602	1511537300372	1511537301315	1511537302224	1511537303487	1511537305365	1511537306378	1511537307253	1511537308358	1511537309346	1511537311736	1511537312622	1511537313454	1511537316395	1511537317613	1511537318800	1511537319952	1511537320745	1511537321916	1511537323992	1511537331374	1511537336207	1511537340582	1511537348124	1511537352381	1511537355066	1511537359757	1511537364257	1511537369324	1511537376801	1511537379095	1511537380186	1511537384296	1511537386705	1511537387773	1511537395097	1511537396813	1511537401779	1511537407569	1511537411186	1511537416959	1511537422833
158	1	156	2017-09-15	1505470456324	1505470485753	1505470486585	1505470490220	1505470498720	1505470532765	1505470536797	1505470538357	1505470549262	1505470556246	1505470560349	1505470567111	1505470570942	1505470577645	1505470579837	1505470595123	1505470602216	1505470612314	1505470625558	1505470631432	1505470634288	1505470641409	1505470643137	1505470644899	1505470654491	1505470663644	1505470665861	1505470669349	1505470687116	1505470696369	1505470708442	1505470710263	1505470714335	1505470721278	1505470723030	1505470728070	1505470730822	1505470734470	1505470741496	1505470749373	1505470754687	1505470763887	1505470780176	1505470789295	1505470794432	1505470800439
159	1	156	2017-08-21	1503340024195	1503340040288	1503340043660	1503340053523	1503340062180	1503340065497	1503340066681	1503340071739	1503340074381	1503340080588	1503340105373	1503340108772	1503340131345	1503340139807	1503340141935	1503340145822	1503340161060	1503340165415	1503340170856	1503340172801	1503340177396	1503340183678	1503340185106	1503340187555	1503340194351	1503340196156	1503340199795	1503340201626	1503340208109	1503340211913	1503340216193	1503340219860	1503340224108	1503340226364	1503340227830	1503340229857	1503340230893	1503340231644	1503340232625	1503340233642	1503340234324	1503340241218	1503340256037	1503340259985	1503340260738	1503340261910
159	2	156	2017-10-18	1508343378780	1508343383218	1508343390769	1508343394510	1508343402079	1508343405844	1508343407367	1508343413180	1508343416308	1508343422202	1508343426840	1508343429391	1508343434298	1508343439781	1508343442476	1508343447344	1508343452782	1508343459016	1508343462728	1508343465668	1508343468242	1508343469349	1508343470842	1508343472250	1508343473220	1508343476313	1508343477472	1508343478986	1508343481875	1508343484513	1508343489693	1508343494958	1508343498653	1508343504112	1508343506345	1508343510882	1508343513572	1508343514557	1508343515605	1508343516633	1508343517382	1508343518548	1508343519459	1508343520247	1508343521064	1508343521786
159	3	156	2017-11-07	1510075107437	1510075111194	1510075114077	1510075115375	1510075119864	1510075122108	1510075123172	1510075126691	1510075128108	1510075131443	1510075135423	1510075137002	1510075141853	1510075146856	1510075148268	1510075151743	1510075156023	1510075158004	1510075161995	1510075163382	1510075164834	1510075168370	1510075169127	1510075170826	1510075176755	1510075178260	1510075179178	1510075180213	1510075182454	1510075184863	1510075188527	1510075191493	1510075194404	1510075195850	1510075196580	1510075202032	1510075203149	1510075203911	1510075204492	1510075205395	1510075205963	1510075206698	1510075207298	1510075207861	1510075208380	1510075208863
160	1	156	2017-09-20	1505938519317	1505938523296	1505938525462	1505938526684	1505938550544	1505938596205	1505938599362	1505938601986	1505938604488	1505938613050	1505938640655	1505938643406	1505938654471	1505938667195	1505938674419	1505938680323	1505938696668	1505938699619	1505938703981	1505938708708	1505938713427	1505938715266	1505938716328	1505938718881	1505938736526	1505938743561	1505938747538	1505938756694	1505938762046	1505938767670	1505938782925	1505938788985	1505938792203	1505938802538	1505938808118	1505938813724	1505938817591	1505938824877	1505938826976	1505938831654	1505938849671	1505938857872	1505938870030	1505938884974	1505938892452	1505938897079
160	2	156	2017-11-10	1510327501017	1510327513989	1510327516742	1510327519061	1510327544833	1510327551495	1510327555180	1510327556669	1510327558247	1510327561101	1510327566046	1510327568150	1510327575906	1510327582238	1510327591313	1510327597308	1510327602989	1510327607598	1510327612555	1510327617884	1510327620458	1510327623772	1510327625054	1510327626565	1510327631896	1510327650917	1510327657647	1510327662811	1510327664715	1510327667081	1510328915927	1510328928616	1510328933098	1510328938627	1510328943663	1510328950418	1510328954991	1510328959568	1510328980635	1510330079213	1510330086204	1510330090483	1510330097044	1510330102582	1510330108338	1510330112900
161	1	156	2017-09-18	1505763211573	1505763217117	1505763220600	1505763230498	1505763235792	1505763245101	1505763248218	1505763249782	1505763252539	1505763255492	1505763261998	1505763264153	1505763280320	1505763292437	1505763305379	1505763313273	1505763320251	1505763322923	1505763336741	1505763348954	1505763355097	1505763361189	1505763362773	1505763370442	1505763377183	1505763383780	1505763389955	1505763394854	1505763400861	1505763403866	1505763421106	1505763427962	1505763439553	1505763442348	1505763455307	1505763466488	1505763469378	1505763470898	1505763475965	1505763477986	1505763479840	1505763484159	1505763487539	1505763492431	1505763493975	1505763495589
161	2	156	2017-11-01	1509575461319	1509575478927	1509575483728	1509575487432	1509575506041	1509575513888	1509575517351	1509575519929	1509575521785	1509575523783	1509575527345	1509575530431	1509575539470	1509575549466	1509575562048	1509575572036	1509575589577	1509575592901	1509575601280	1509575602835	1509575605366	1509575614073	1509575620249	1509575639822	1509575653502	1509575661224	1509575663921	1509575675116	1509575680875	1509575688165	1509575696554	1509575705072	1509575721874	1509575725028	1509575732518	1509575736121	1509575737490	1509575738794	1509575743278	1509575744763	1509575748558	1509575753746	1509575774158	1509575778782	1509575785045	1509575788514
162	1	156	2017-08-21	1503327621795	1503327625991	1503327628737	1503327638670	1503327646998	1503327652107	1503327655298	1503327656535	1503327657714	1503327659008	1503327661226	1503327665672	1503327670566	1503327672801	1503327680194	1503327684120	1503327685923	1503327690153	1503327695950	1503327698143	1503327699649	1503327703565	1503327705152	1503327706389	1503327707499	1503327708445	1503327709435	1503327710321	1503327711736	1503327712988	1503327713966	1503327715130	1503327716210	1503327717050	1503327717873	1503327718753	1503327719531	1503327720202	1503327720882	1503327724681	1503327727669	1503327734370	1503327738551	1503327741103	1503327742116	1503327743067
163	1	156	2017-08-30	1504106205706	1504106234863	1504106244720	1504106255732	1504106265820	1504106272150	1504106278538	1504106289182	1504106295968	1504106301723	1504106305108	1504106311743	1504106320520	1504106330307	1504106339819	1504106376244	1504106388473	1504106395023	1504106403973	1504106410576	1504106417017	1504106422063	1504106424974	1504106429254	1504106436906	1504106441897	1504106445266	1504106448021	1504106456571	1504106461104	1504106468058	1504106473677	1504106477654	1504106480213	1504106486367	1504106490556	1504106495589	1504106498084	1504106502443	1504106505368	1504106512137	1504106521427	1504106526594	1504106537301	1504106563486	1504106574354
164	1	156	2017-09-16	1505582815484	1505582821073	1505582823683	1505582825204	1505582834230	1505582841219	1505582846935	1505582851806	1505582855061	1505582858809	1505582866769	1505582871267	1505582881921	1505582888930	1505582892158	1505582893613	1505582894882	1505582900640	1505582902337	1505582903885	1505582910056	1505582912652	1505582915530	1505582917329	1505582918631	1505582919462	1505582920361	1505582921631	1505582923225	1505582927711	1505582932585	1505582936095	1505582939028	1505582940104	1505582941287	1505582943236	1505582944412	1505582945377	1505582946909	1505582948048	1505582949701	1505582951714	1505582964626	1505582966806	1505582971973	1505582973452
165	1	156	2017-09-08	1504885702490	1504885732369	1504885732884	1504885738324	1504885752482	1504885756616	1504885765085	1504885771013	1504885779789	1504885785952	1504885790703	1504885802518	1504885818398	1504885823859	1504885829455	1504885831440	1504885837312	1504885840248	1504885852173	1504885857839	1504885868387	1504885872290	1504885874308	1504885885260	1504886893035	1504886907502	1504886911530	1504886917518	1504886925029	1504886932370	1504886937581	1504886942208	1504886945542	1504886950431	1504886953824	1504886960944	1504886963054	1504886964850	1504886969114	1504886976434	1504886982909	1504886989185	1504887009160	1504887010475	1504887013379	1504887019517
165	2	156	2017-11-03	1509726715760	1509726736302	1509726738204	1509726744902	1509726751768	1509726756802	1509726759486	1509726769537	1509726773486	1509726781135	1509726783859	1509726785330	1509726796219	1509726801268	1509726803376	1509726808270	1509726815902	1509726818703	1509726825401	1509726827344	1509726833686	1509726845953	1509726847383	1509726849206	1509726859787	1509726863420	1509726865179	1509726867033	1509726876340	1509726879558	1509726883903	1509726887570	1509726890772	1509726893944	1509726895344	1509726901969	1509726903212	1509726904102	1509726907524	1509726913574	1509726926763	1509726937985	1509726942039	1509726944492	1509726946164	1509726951438
166	1	156	2017-09-14	1505391332944	1505391342908	1505391355194	1505391359348	1505391369122	1505391379084	1505391383765	1505391389248	1505391396057	1505391406481	1505391416004	1505391420275	1505391431977	1505391439879	1505391446853	1505391456695	1505391460111	1505391468855	1505391472844	1505391474315	1505391476726	1505391484148	1505391486806	1505391488588	1505391499006	1505391512084	1505391519860	1505391523693	1505391527515	1505391530435	1505391535176	1505391539684	1505391546659	1505391550740	1505391552221	1505391554676	1505391556221	1505391557439	1505391562149	1505391568679	1505391577279	1505391584176	1505391591263	1505391601142	1505391610119	1505391613372
167	1	156	2017-09-14	1505398021538	1505398023361	1505398025177	1505398026576	1505398031654	1505398035074	1505398037395	1505398038736	1505398039778	1505398044384	1505398049796	1505398051362	1505398055421	1505398057033	1505398059112	1505398060281	1505398064331	1505398066764	1505398069629	1505398074266	1505398076505	1505398077547	1505398078408	1505398079915	1505398086574	1505398090426	1505398094178	1505398097239	1505398136409	1505398139043	1505398141272	1505398143194	1505398144529	1505398147455	1505398148632	1505398151936	1505398155968	1505398158000	1505398161160	1505398163122	1505398164913	1505398168164	1505398171640	1505398175395	1505398178677	1505398427220
167	2	156	2017-11-05	1509894217195	1509894219759	1509894221228	1509894224667	1509894225699	1509894231032	1509894234108	1509894235211	1509894235918	1509894236828	1509894241023	1509894242155	1509894244810	1509894246236	1509894247451	1509894248367	1509894249398	1509894250659	1509894252075	1509894253417	1509894254263	1509894254987	1509894255619	1509894256291	1509894259329	1509894262319	1509894266001	1509894267203	1509894268327	1509894272566	1509894273511	1509894276605	1509894277699	1509894278460	1509894282563	1509894283324	1509894284107	1509894284811	1509894285843	1509894286740	1509894287580	1509894290963	1509894293264	1509894295030	1509894297655	1509894299491
168	1	13		1504748865327	1504748876279	1504748891682	1504748898579	1504748911633	1504748922292	1504748926035	1504748928103	1504748932340	1504748933822	1504748939638	1504748946620	1504748957310	1504748970110
169	1
170	1	156	2017-09-11	1505140879705	1505140886651	1505140889651	1505140893023	1505140897192	1505140905563	1505140907735	1505140911392	1505140914194	1505140916761	1505140927911	1505140930958	1505140953948	1505140958725	1505140963210	1505140965724	1505140976221	1505140979919	1505140983743	1505140985936	1505140992172	1505140998057	1505140999845	1505141004066	1505141006071	1505141010526	1505141020374	1505141025728	1505141027882	1505141032813	1505141041095	1505141043097	1505141049761	1505141056273	1505141061622	1505141065224	1505141067420	1505141072412	1505141079379	1505141083023	1505141086136	1505141091297	1505141104254	1505141112659	1505141114772	1505141116818
170	2	156	2017-10-27	1509135350356	1509135359895	1509135368004	1509135377591	1509135396552	1509135405147	1509135411256	1509135419354	1509135423906	1509135428402	1509135437307	1509135441784	1509135455749	1509135466047	1509135469542	1509135512417	1509135521345	1509135522493	1509135528833	1509135532152	1509135535542	1509135544611	1509135548340	1509135551449	1509135554111	1509135565049	1509135569302	1509135581426	1509135587996	1509135596594	1509135604998	1509135608769	1509135633741	1509135657725	1509135663569	1509135673621	1509135677340	1509135683773	1509135695396	1509135696587	1509135704235	1509135705382	1509135714153	1509135741646	1509135750099	1509135752338
171	1	148		1504627274889	1504627282137	1504627293072	1504627298905	1504627309022	1504627318739	1504627324807	1504627331675	1504627393662	1504627397243	1504627403678	1504627407557	1504627416558	1504627423676	1504627438496	1504627445763	1504627453679	1504627459464	1504627465344	1504627468581	1504627475376	1504627479799	1504627484664	1504627489001	1504627493062	1504627496978	1504627500996	1504627506284	1504627510935	1504627518399	1504627523434	1504627527284	1504627533533	1504627539849	1504627543535	1504627546881	1504627550899	1504627553302	1504627558181	1504627560624	1504627563345	1504627567202	1504627573650	1504627588219	1504627595717	1504627597723
171	2	156	2017-09-15	1505501366510	1505501379690	1505501387572	1505501393524	1505501399543	1505501408324	1505501418842	1505501426379	1505501431243	1505501435663	1505501441628	1505501449575	1505501457310	1505501462910	1505501476275	1505501481741	1505501487011	1505501492545	1505501496831	1505501500512	1505501505944	1505501510479	1505501513977	1505501519346	1505501531465	1505501535862	1505501538674	1505501544164	1505501557097	1505501578093	1505501582483	1505501587048	1505501591733	1505501597281	1505501604567	1505501606575	1505501608746	1505501609955	1505501614567	1505501616405	1505501621833	1505501625688	1505501676237	1505501680789	1505501684687	1505501691680
171	3	156	2017-11-12	1510521064374	1510521074388	1510521078284	1510521081222	1510521087641	1510521098373	1510521101865	1510521108140	1510521112857	1510521117826	1510521120897	1510521126291	1510521135178	1510521141278	1510521145260	1510521149693	1510521154378	1510521158961	1510521163497	1510521168944	1510521171469	1510521176478	1510521182700	1510521199321	1510521206696	1510521210463	1510521231577	1510521241187	1510521266166	1510521268869	1510521274300	1510521280858	1510521287370	1510521354656	1510521357111	1510521359397	1510521366967	1510521372956	1510521383233	1510521384935	1510521391239	1510521396241	1510521400241	1510521406194	1510521413211	1510521415953
172	1	156	2017-09-15	1505457534889	1505457549499	1505457556464	1505457558702	1505457570330	1505457578142	1505457584512	1505457591047	1505457594088	1505457595793	1505457600450	1505457603144	1505457609388	1505457613724	1505457618290	1505457621666	1505457623153	1505457624395	1505457628758	1505457630858	1505457635678	1505457639354	1505457640870	1505457643054	1505457649006	1505457650753	1505457651624	1505457655457	1505457657520	1505457662897	1505457664584	1505457665472	1505457670614	1505457672440	1505457673824	1505457675696	1505457676976	1505457678624	1505457679798	1505457681000	1505457685669	1505457686928	1505457687991	1505457688783	1505457689628	1505457690520
173	1	156	2017-08-26	1503775268943	1503775284607	1503775289967	1503775293928	1503775296553	1503775324039	1503775327598	1503775329917	1503775344238	1503775346725	1503775362311	1503775379597	1503775395820	1503775425097	1503775428946	1503775436999	1503775447272	1503775464886	1503775473647	1503775487270	1503775496032	1503775502280	1503775505807	1503775510371	1503775515040	1503775517394	1503775520441	1503775524526	1503775532916	1503775536889	1503775544828	1503775550465	1503775564904	1503775576255	1503775582045	1503775585324	1503775587117	1503775589727	1503775591465	1503775594554	1503775602006	1503775608596	1503775769347	1503775783438	1503775789994	1503775798949
173	2	156	2017-10-17	1508268730446	1508268755313	1508268760345	1508268762953	1508268764681	1508268776134	1508268779512	1508268781249	1508268791025	1508268793921	1508268802250	1508268806756	1508268827706	1508268835862	1508268838248	1508268845065	1508268847968	1508268856411	1508268859944	1508268865986	1508268874351	1508268880292	1508268883122	1508268884927	1508268890696	1508268905271	1508268907031	1508268916190	1508268918104	1508268920983	1508268928910	1508268930903	1508268936746	1508268942647	1508268951870	1508268954175	1508268955648	1508268956775	1508268958297	1508268960057	1508268977587	1508268983558	1508268994760	1508269001368	1508269004759	1508269012683
173	3	156	2017-11-20	1511202712946	1511202726446	1511202730606	1511202732510	1511202733901	1511202749366	1511202752108	1511202754267	1511202761015	1511202762914	1511202770569	1511202777239	1511202794717	1511202802550	1511202804948	1511202806099	1511202807634	1511202813812	1511202818826	1511202823651	1511202833128	1511202839631	1511202841754	1511202843690	1511202852164	1511202853953	1511202855081	1511202859259	1511202861042	1511202865162	1511202871966	1511202873676	1511202878920	1511202885361	1511202887441	1511202888906	1511202890098	1511202891273	1511202892426	1511202897218	1511202904048	1511202909391	1511202923661	1511202932368	1511202936442	1511202939234
174	1	156	2017-09-21	1506002337059	1506002407057	1506002424962	1506002450069	1506002459203	1506002486429	1506002499631	1506002506290	1506002521504	1506002530615	1506002538349	1506002550297	1506002667115	1506002671872	1506002673468	1506002676612	1506002695512	1506002707068	1506002728410	1506002740710	1506002750133	1506002755858	1506002761781	1506002774404	1506002787370	1506002796293	1506002807114	1506002816845	1506002826279	1506002837161	1506002844126	1506002849874	1506002860547	1506002873360	1506002881754	1506002892533	1506002900827	1506002912721	1506002918910	1506002925120	1506002935195	1506002947380	1506002962128	1506002968773	1506002976516	1506002982408
174	2	156	2017-11-21	1511266510919	1511266512761	1511266514630	1511266529941	1511266537558	1511266542091	1511266544140	1511266545236	1511266549931	1511266554597	1511266556283	1511266557596	1511266559733	1511266561283	1511266564026	1511266574689	1511266579575	1511266581073	1511266582882	1511266584753	1511266586097	1511266590409	1511266592433	1511266595380	1511266596524	1511266597344	1511266597944	1511266598659	1511266599489	1511266600361	1511266601025	1511266601691	1511266602358	1511266603002	1511266603808	1511266604455	1511266605095	1511266605737	1511266606357	1511266607008	1511266607617	1511266608206	1511266608886	1511266609568	1511266610191	1511266610758
175	1	156	2017-09-15	1505459337927	1505459342034	1505459352094	1505459355434	1505459366451	1505459368295	1505459371575	1505459384359	1505459386494	1505459393943	1505459399264	1505459402415	1505459410645	1505459423809	1505459425427	1505459427670	1505459433252	1505459435660	1505459441381	1505459442909	1505459444582	1505459451591	1505459452637	1505459454798	1505459465131	1505459472847	1505459474292	1505459479461	1505459487104	1505459493723	1505459498409	1505459504835	1505459510582	1505459512290	1505459516649	1505459519890	1505459520837	1505459524893	1505459527301	1505459530982	1505459534926	1505459541145	1505459553867	1505459557171	1505459559069	1505459567048
175	2	156	2017-11-06	1509964714756	1509964723453	1509964734755	1509964736342	1509964747070	1509964753398	1509964754524	1509964771243	1509964772868	1509964779268	1509964782085	1509964783498	1509964792114	1509964798098	1509964800401	1509964802954	1509964811713	1509964816170	1509964822714	1509964825248	1509964831369	1509964837448	1509964838900	1509964841899	1509964851766	1509964856591	1509964860496	1509964866451	1509964872098	1509964880673	1509964885484	1509964888945	1509964890698	1509964895252	1509964900616	1509964902352	1509964903200	1509964905297	1509964908194	1509964910751	1509964927586	1509964933204	1509964940882	1509964942631	1509964944080	1509964948848
176	1	156	2017-09-21	1506015995490	1506015997080	1506015998058	1506015999002	1506016011084	1506016017171	1506016018261	1506016019380	1506016020191	1506016021367	1506016022775	1506016023773	1506016025631	1506016026895	1506016027850	1506016028756	1506016029964	1506016030930	1506016041313	1506016043835	1506016051362	1506016056059	1506016057335	1506016058875	1506016067882	1506016069990	1506016076233	1506016084125	1506016086197	1506016091694	1506016100797	1506016102524	1506016103990	1506016104943	1506016106074	1506016109130	1506016114744	1506016115959	1506016133231	1506016141872	1506016160263	1506016161700	1506016168022	1506016180397	1506016186797	1506016189938
176	2	156	2017-11-03	1509725360864	1509725362916	1509725363882	1509725365070	1509725371772	1509725377906	1509725379487	1509725380426	1509725381226	1509725382862	1509725384158	1509725385237	1509725386574	1509725387404	1509725389350	1509725390370	1509725391727	1509725392468	1509725397741	1509725399720	1509725401649	1509725403269	1509725404563	1509725405565	1509725407219	1509725408133	1509725408832	1509725410188	1509725410941	1509725417832	1509725419738	1509725420877	1509725426378	1509725428047	1509725428935	1509725430431	1509725431231	1509725432225	1509725437416	1509725444830	1509725448566	1509725449615	1509725456712	1509725461699	1509725463991	1509725465088
177	1	156	2017-09-26	1506382184598	1506382188951	1506382190737	1506382191881	1506382199200	1506382201126	1506382203073	1506382211695	1506382216070	1506382222039	1506382229319	1506382230655	1506382232236	1506382233141	1506382234246	1506382235643	1506382236774	1506382238390	1506382245017	1506382248895	1506382254128	1506382259495	1506382263780	1506382265280	1506382267821	1506382270391	1506382271895	1506382276469	1506382281208	1506382285599	1506382290731	1506382292334	1506382297953	1506382299768	1506382304070	1506382308608	1506382309790	1506382310917	1506382311995	1506382313191	1506382314083	1506382315282	1506382316200	1506382316983	1506382317824	1506382318830
178	1	156	2017-09-01	1504275139841	1504275191789	1504275192434	1504275200710	1504275222067	1504275229404	1504275233684	1504275235558	1504275236893	1504275238364	1504275250547	1504275253366	1504275267824	1504275289585	1504275293729	1504275303612	1504275310298	1504275313447	1504275322509	1504275325143	1504275336653	1504275338008	1504275339952	1504275342578	1504275350000	1504275351105	1504275359180	1504275366497	1504275373228	1504275378321	1504275385872	1504275392788	1504275398187	1504275404956	1504275408931	1504275420096	1504275422891	1504275425484	1504275432360	1504275435782	1504275459496	1504275465934	1504275474118	1504275480439	1504275491654	1504275497494
178	2	156	2017-11-03	1509711337500	1509711361495	1509711365400	1509711374422	1509711383686	1509711394838	1509711401084	1509711404714	1509711405804	1509711407538	1509711416327	1509711419218	1509711425641	1509711429099	1509711431090	1509711435499	1509711441336	1509711444603	1509711446907	1509711448811	1509711455136	1509711465031	1509711467004	1509711468747	1509711471059	1509711472315	1509711473499	1509711475268	1509711476315	1509711478173	1509711486727	1509711489012	1509711493918	1509711499741	1509711505833	1509711509932	1509711511364	1509711512724	1509711517432	1509711519964	1509711526778	1509711536776	1509711549637	1509711558018	1509711565947	1509711568614
178	3	156	2017-11-25	1511708515901	1511708524003	1511708527742	1511708533125	1511708542665	1511708552559	1511708557256	1511708564687	1511708567304	1511708568609	1511708576551	1511708579027	1511708586191	1511708588509	1511708589671	1511708595865	1511708601615	1511708604846	1511708610737	1511708611899	1511708613482	1511708614432	1511708615563	1511708616793	1511708623033	1511708625042	1511708625979	1511708628716	1511708630956	1511708633015	1511708639494	1511708641506	1511708643903	1511708650610	1511708656866	1511708660093	1511708661169	1511708662098	1511708666708	1511708668988	1511708671787	1511708677552	1511708686290	1511708691128	1511708696998	1511708699198
179	1
180	1
181	1	156	2017-08-23	1503520201983	1503520211884	1503520214214	1503520217193	1503520261653	1503520269270	1503520274180	1503520275704	1503520277016	1503520278175	1503520281361	1503520282751	1503520318007	1503520336226	1503520341815	1503520342881	1503520354259	1503520358251	1503520372923	1503520378724	1503520381421	1503520382905	1503520384133	1503520386699	1503520402049	1503520458740	1503520465048	1503520475833	1503520479490	1503520485309	1503520497932	1503520508159	1503520524525	1503520527653	1503520534338	1503520542908	1503520545089	1503520546733	1503520582313	1503520590885	1503520602139	1503520611976	1503520642790	1503520655162	1503520663828	1503520669833
182	1	156	2017-09-13	1505292285765	1505292291952	1505292294368	1505292296298	1505292334885	1505292336758	1505292337553	1505292346017	1505292348574	1505292354156	1505292356568	1505292361049	1505292372501	1505292388049	1505292390667	1505292397915	1505292404194	1505292410762	1505292416942	1505292420801	1505292424748	1505292426458	1505292427490	1505292428760	1505292435527	1505292455945	1505292464074	1505292692881	1505292701516	1505292704370	1505292713149	1505292720118	1505292729605	1505292734890	1505292737735	1505292739624	1505292740465	1505292741582	1505292743015	1505292744474	1505292751114	1505292758197	1505292763603	1505292766638	1505292768143	1505292772312
182	2	156	2017-11-09	1510234240854	1510234248311	1510234251935	1510234252815	1510234253637	1510234264424	1510234266859	1510234267939	1510234268867	1510234279799	1510234282003	1510234283795	1510234293007	1510234297644	1510234299867	1510234303496	1510234320627	1510234324126	1510234327852	1510234330467	1510234332379	1510234333379	1510234334116	1510234335538	1510234342735	1510234359117	1510234360465	1510234369215	1510234374386	1510234378391	1510234385780	1510234392204	1510234395440	1510234399040	1510234400369	1510234401526	1510234402655	1510234403870	1510234404625	1510234406021	1510234410230	1510234416517	1510234418468	1510234422277	1510234424837	1510234425727
183	1	156	2017-08-22	1503407122801	1503407128061	1503407128704	1503407130397	1503407173226	1503407192762	1503407197877	1503407216422	1503407225927	1503407241207	1503407261310	1503407264555	1503407302676	1503407311269	1503407327549	1503407339280	1503407352228	1503407357340	1503407367775	1503407383185	1503407387199	1503407400166	1503407403692	1503407407166	1503407438035	1503407443543	1503407448090	1503407461355	1503407465616	1503407477727	1503407502365	1503407509397	1503407522915	1503407532920	1503407540276	1503407544382	1503407546355	1503407547899	1503407554967	1503407558480	1503407562673	1503407579170	1503407597993	1503407612074	1503407630478	1503407671479
184	1	156	2017-08-18	1503090939159	1503090958105	1503090968799	1503090975134	1503090979118	1503090989683	1503091016366	1503091018582	1503091021122	1503091022337	1503091028302	1503091030169	1503091036176	1503091048526	1503091099135	1503091102379	1503091107615	1503091110437	1503091119786	1503091121608	1503091130392	1503091135147	1503091145446	1503091147445	1503091161216	1503091164277	1503091166010	1503091176496	1503091181887	1503091185071	1503091206304	1503091211314	1503091217255	1503091219270	1503091231722	1503091234506	1503091235848	1503091236958	1503091240138	1503091241869	1503091252848	1503091256267	1503091262216	1503091265890	1503091267380	1503091269106
185	1	156	2017-08-21	1503324571098	1503324576020	1503324578528	1503324595040	1503324639167	1503324647661	1503324660409	1503324668355	1503324672368	1503324684864	1503324688087	1503324689873	1503324702847	1503324711977	1503324716069	1503324724262	1503324731814	1503324734319	1503324736707	1503324738502	1503324741037	1503324749174	1503324751660	1503324755888	1503324768700	1503324772313	1503324774384	1503324784908	1503324797142	1503324800190	1503324807738	1503324818303	1503324823582	1503324831476	1503324838596	1503324842646	1503324844336	1503324846905	1503324850836	1503324852676	1503324855380	1503324862623	1503324871061	1503324881212	1503324885089	1503324887327
185	2	156	2017-10-02	1506972130684	1506972142273	1506972144976	1506972147060	1506972161158	1506972170997	1506972180120	1506972192019	1506972194399	1506972204580	1506972207471	1506972209253	1506972219707	1506972228668	1506972231643	1506972235062	1506972242632	1506972244743	1506972248318	1506972249930	1506972252304	1506972260168	1506972261875	1506972266392	1506972275133	1506972277170	1506972278928	1506972286352	1506972293309	1506972296324	1506972304964	1506972311830	1506972313967	1506972316287	1506972323132	1506972325939	1506972327965	1506972333320	1506972335626	1506972342321	1506972344654	1506972348010	1506972356952	1506972365246	1506972368604	1506972370728
185	3	156	2017-11-15	1510776521432	1510776532110	1510776535322	1510776537211	1510776549824	1510776560013	1510776563160	1510776571280	1510776572875	1510776580513	1510776582592	1510776584250	1510776599038	1510776609159	1510776611732	1510776618611	1510776625649	1510776631841	1510776635712	1510776638530	1510776649992	1510776670498	1510776672606	1510776686837	1510776721094	1510776723020	1510776729163	1510776736362	1510776746294	1510776748985	1510776756730	1510776762129	1510776764930	1510776772165	1510776775126	1510776782548	1510776784021	1510776785761	1510776791148	1510776794507	1510776800252	1510776803697	1510776809381	1510776827013	1510776829488	1510776832051
186	1	156	2017-08-18	1503059390853	1503059396414	1503059401520	1503059405504	1503059413006	1503059416889	1503059420240	1503059421847	1503059424144	1503059428229	1503059430671	1503059432070	1503059437712	1503059441528	1503059444109	1503059449242	1503059453234	1503059454999	1503059461434	1503059462686	1503059463903	1503059467963	1503059471479	1503059472798	1503059476686	1503059477886	1503059479261	1503059483678	1503059486789	1503059490046	1503059492952	1503059494207	1503059497105	1503059498444	1503059500623	1503059504461	1503059505806	1503059507300	1503059509982	1503059511874	1503059513762	1503059515729	1503059517306	1503059518282	1503059519329	1503059520139
186	2	156	2017-10-05	1507209651710	1507209655442	1507209660894	1507209664921	1507209666046	1507209667104	1507209668054	1507209669983	1507209671262	1507209674814	1507209676422	1507209677655	1507209681723	1507209683310	1507209684118	1507209688612	1507209692068	1507209693407	1507209697847	1507209698711	1507209699760	1507209703607	1507209706437	1507209707255	1507209712434	1507209713366	1507209714105	1507209717695	1507209721368	1507209725823	1507209728761	1507209729719	1507209731287	1507209732133	1507209732942	1507209733734	1507209734583	1507209735255	1507209736414	1507209737271	1507209737831	1507209738543	1507209739566	1507209740214	1507209741206	1507209742094
186
187	1	156	2017-09-13	1505338050524	1505338068153	1505338074061	1505338075649	1505338077449	1505338079793	1505338081402	1505338082669	1505338102723	1505338110644	1505338114102	1505338120114	1505338128195	1505338130614	1505338132143	1505338135362	1505338141313	1505338143163	1505338146466	1505338147773	1505338155466	1505338160678	1505338165287	1505338167307	1505338178532	1505338180395	1505338182059	1505338184494	1505338189080	1505338193613	1505338196287	1505338197125	1505338198330	1505338199456	1505338205714	1505338207406	1505338208676	1505338209862	1505338211200	1505338212154	1505338213069	1505338217228	1505338221201	1505338222148	1505338224033	1505338224837
188	1	156	2017-08-23	1503477946277	1503477947501	1503477951141	1503477956991	1503477980245	1503477994083	1503477997788	1503477999212	1503478001573	1503478013009	1503478021032	1503478024324	1503478033020	1503478037665	1503478046509	1503478054410	1503478064245	1503478066988	1503478080907	1503478082907	1503478091056	1503478094588	1503478096067	1503478099061	1503478109883	1503478118748	1503478132521	1503478138835	1503478145822	1503478151812	1503478162035	1503478169844	1503478172279	1503478187321	1503478193075	1503478195019	1503478196259	1503478198034	1503478200899	1503478209360	1503478221298	1503478229342	1503478261085	1503478266180	1503478270027	1503478271578
189	1	156	2017-08-25	1503670089991	1503670092914	1503670095313	1503670096847	1503670110647	1503670113694	1503670115618	1503670117573	1503670119069	1503670121153	1503670123132	1503670124957	1503670143105	1503670148820	1503670152604	1503670154121	1503670159166	1503670161695	1503670171500	1503670174219	1503670176355	1503670177988	1503670179304	1503670180931	1503670182458	1503670183507	1503670184585	1503670185802	1503670187704	1503670191198	1503670192256	1503670193323	1503670194620	1503670196085	1503670197063	1503670198100	1503670199453	1503670200954	1503670203238	1503670204396	1503670205274	1503670206255	1503670207391	1503670208336	1503670210392	1503670211290
189	2	0		1509769049729
189	3	156	2017-11-21	1511241260110	1511241268819	1511241271465	1511241273226	1511241275559	1511241283228	1511241288406	1511241290108	1511241291441	1511241292442	1511241293914	1511241295046	1511241328310	1511241329231	1511241331562	1511241336498	1511241342050	1511241344827	1511241356078	1511241358241	1511241360413	1511241361796	1511241363055	1511241365478	1511241367219	1511241368310	1511241369214	1511241371644	1511241373025	1511241374397	1511241375427	1511241380632	1511241381633	1511241386408	1511241387419	1511241388340	1511241389781	1511241390843	1511241392895	1511241395067	1511241396859	1511241398192	1511241399371	1511241400444	1511241401305	1511241402634
190	1	156	2017-09-18	1505732973033	1505732975037	1505732976045	1505732976784	1505732983109	1505732986655	1505732988056	1505732993495	1505732997120	1505733001444	1505733002924	1505733003971	1505733011155	1505733015388	1505733016850	1505733020799	1505733024460	1505733025623	1505733029869	1505733033815	1505733035947	1505733040572	1505733041859	1505733043354	1505733047704	1505733050632	1505733053325	1505733054750	1505733058123	1505733064866	1505733069260	1505733073637	1505733079933	1505733087008	1505733088794	1505733093153	1505733094219	1505733095005	1505733096318	1505733097322	1505733098140	1505733100116	1505733101247	1505733101947	1505733102616	1505733103316
190	2	156	2017-10-31	1509469750906	1509469752784	1509469754238	1509469755108	1509469759225	1509469762181	1509469763487	1509469764429	1509469765156	1509469766249	1509469768909	1509469769814	1509469773322	1509469778041	1509469779338	1509469784223	1509469789693	1509469790940	1509469793778	1509469795302	1509469798511	1509469803472	1509469804618	1509469805996	1509469810133	1509469813439	1509469814587	1509469815442	1509469818517	1509469820885	1509469825408	1509469829027	1509469832099	1509469836672	1509469838437	1509469839386	1509469840174	1509469840936	1509469844939	1509469845873	1509469846680	1509469849538	1509469850506	1509469851110	1509469851835	1509469852721
191	1	156	2017-08-21	1503329756303	1503329776499	1503329790431	1503329801403	1503329817994	1503329827646	1503329832679	1503329842601	1503329849972	1503329859160	1503329868696	1503329874530	1503329885059	1503329894770	1503329903443	1503329910899	1503329922174	1503329929727	1503329936978	1503329945804	1503329961251	1503329972025	1503329974030	1503329987068	1503329989861	1503329990849	1503329991995	1503329999319	1503330001473	1503330004890	1503330006075	1503330007178	1503330008362	1503330009715	1503330010577	1503330021028	1503330022714	1503330226107	1503330226469	1503330227060	1503330227321	1503330227763	1503330228123	1503330228780	1503330232217	1503330233413
191	2	156	2017-10-17	1508247249589	1508247262961	1508247272259	1508247279858	1508247288686	1508247293186	1508247299134	1508247312284	1508247329135	1508247334360	1508247341508	1508247346286	1508247352834	1508247361113	1508247368561	1508247375410	1508247381137	1508247396112	1508247401487	1508247405287	1508247407934	1508247414411	1508247417399	1508247419782	1508247423606	1508247424494	1508247425133	1508247431364	1508247432838	1508247434774	1508247435414	1508247436350	1508247437006	1508247437895	1508247438662	1508247440374	1508247441069	1508247441605	1508247447036	1508247449654	1508247454885	1508247460386	1508247475691	1508247480213	1508247485047	1508247489362
192	1	156	2017-09-17	1505681685969	1505681716334	1505681723545	1505681742706	1505681761292	1505681780110	1505681784805	1505681786504	1505681788600	1505681790472	1505681792093	1505681793513	1505681797263	1505681814784	1505681819846	1505681826724	1505681833958	1505681837051	1505681844946	1505681847842	1505681856477	1505681862483	1505681865307	1505681868662	1505681876414	1505681878301	1505681879765	1505681885509	1505681891719	1505681894605	1505681901008	1505681907254	1505681909639	1505681912571	1505681920278	1505681927997	1505681930686	1505681933259	1505681938889	1505681941486	1505681944460	1505681954439	1505681965152	1505681970093	1505681971857	1505681973682
192
193	1	156	2017-08-23	1503508327162	1503508334952	1503508342404	1503508346029	1503508356228	1503508361931	1503508365099	1503508370777	1503508374677	1503508381306	1503508387145	1503508399478	1503508405850	1503508410499	1503508413373	1503508414756	1503508421601	1503508424605	1503508430842	1503508433414	1503508438690	1503508443800	1503508449947	1503508452945	1503508459534	1503508462949	1503508467853	1503508472501	1503508478506	1503508481877	1503508487179	1503508489186	1503508495349	1503508502630	1503508508590	1503508511767	1503508515971	1503508520120	1503508522366	1503508524576	1503508525752	1503508526694	1503508527688	1503508528635	1503508529629	1503508530549
193	2	156	2017-10-05	1507213406983	1507213412987	1507213419181	1507213427920	1507213435408	1507213439267	1507213442736	1507213445792	1507213451845	1507213457577	1507213466531	1507213480005	1507213488846	1507213494016	1507213497193	1507213499172	1507213506545	1507213509556	1507213517847	1507213521237	1507213528110	1507213534814	1507213540545	1507213543733	1507213554903	1507213556812	1507213558631	1507213560635	1507213564934	1507213571143	1507213576633	1507213582020	1507213587452	1507213594255	1507213599359	1507213601811	1507213605037	1507213607155	1507213608860	1507213610356	1507213611671	1507213612920	1507213616024	1507213619440	1507213621067	1507213622288
193	3	156	2017-11-16	1510856799915	1510856809669	1510856815284	1510856822181	1510856830003	1510856835825	1510856850938	1510856853660	1510856860558	1510856863131	1510856869212	1510856878973	1510856887500	1510856893062	1510856896500	1510856898488	1510856904796	1510856910428	1510856915984	1510856918585	1510856924960	1510856930970	1510856933491	1510856935579	1510856942578	1510856944356	1510856945873	1510856948405	1510856950543	1510856956034	1510856962764	1510856967525	1510856976018	1510856983197	1510856989381	1510856993681	1510856996029	1510856997891	1510856999620	1510857001303	1510857002803	1510857004294	1510857006256	1510857007889	1510857009405	1510857010899
194	1	156	2017-08-29	1504003795809	1504003807160	1504003810072	1504003814637	1504003827793	1504003834299	1504003836675	1504003845270	1504003848152	1504003855198	1504003858279	1504003859902	1504003864228	1504003871860	1504003875190	1504003880102	1504003886492	1504003890271	1504003895604	1504003897584	1504003905061	1504003908452	1504003910910	1504003912335	1504003918172	1504003920303	1504003921671	1504003923046	1504003928334	1504003931384	1504003935770	1504003941249	1504003943622	1504003947175	1504003949045	1504003951413	1504003952264	1504003953183	1504003957974	1504003960781	1504003965924	1504003968886	1504003970776	1504003973782	1504003976215	1504003982086
194	2	156	2017-11-07	1510056051372	1510056056143	1510056058008	1510056059896	1510056067156	1510056071597	1510056073464	1510056074399	1510056075224	1510056079767	1510056081695	1510056082865	1510056087412	1510056093914	1510056095736	1510056100687	1510056105223	1510056106816	1510056113328	1510056115191	1510056119655	1510056123947	1510056125432	1510056126752	1510056132336	1510056133999	1510056135032	1510057291512	1510057293997	1510057299262	1510057305441	1510057309402	1510057313075	1510057316448	1510057322395	1510057325220	1510057326019	1510057327443	1510057332148	1510057364268	1510057368841	1510057370582	1510057372598	1510057373750	1510057374862	1510057380398
195	1	156	2017-09-13	1505302440581	1505302441700	1505302442651	1505302443478	1505302452243	1505302455491	1505302456612	1505302457886	1505302458653	1505302467136	1505302473723	1505302475372	1505302501844	1505302506981	1505302513000	1505302515029	1505302519181	1505302521261	1505302528879	1505302530213	1505302531694	1505302533140	1505302533940	1505302534996	1505302536407	1505302536965	1505302537573	1505302538554	1505302539218	1505302539853	1505302540589	1505302541346	1505302542014	1505302542638	1505302543254	1505302543845	1505302544690	1505302545460	1505302549500	1505302551285	1505302553460	1505302561481	1505302572075	1505302574850	1505302576513	1505302581736
195	2	156	2017-10-27	1509113048088	1509113049349	1509113050564	1509113051601	1509113068021	1509113070032	1509113070928	1509113072584	1509113073399	1509113075527	1509113088304	1509113090111	1509113118376	1509113122774	1509113133248	1509113138365	1509113147690	1509113149671	1509113154287	1509113155454	1509113157200	1509113158880	1509113159743	1509113161416	1509113162801	1509113163440	1509113163976	1509113164560	1509113165229	1509113165855	1509113166432	1509113167023	1509113167701	1509113168329	1509113168879	1509113169456	1509113170181	1509113170779	1509113176789	1509113181487	1509113185057	1509113188478	1509113197876	1509113206202	1509113210684	1509113212455
196	1	156	2017-08-19	1503174343387	1503174346614	1503174348697	1503174350051	1503174359409	1503174392752	1503174396190	1503174397923	1503174399111	1503174408560	1503174431765	1503174434228	1503174448307	1503174452419	1503174454714	1503174476091	1503174481617	1503174483674	1503174491853	1503174496966	1503174502091	1503174506651	1503174509194	1503174510700	1503174512204	1503174513216	1503174514329	1503174515530	1503174516982	1503174518201	1503174519007	1503174519874	1503174521138	1503174522861	1503174523924	1503174525595	1503174526592	1503174527419	1503174528958	1503174530056	1503174532128	1503174532930	1503174533784	1503174534678	1503174535398	1503174536294
196	2	156	2017-10-16	1508165051946	1508165056391	1508165059128	1508165061153	1508165075688	1508165082936	1508165089363	1508165091455	1508165093168	1508165097754	1508165118077	1508165120470	1508165128882	1508165138907	1508165142087	1508165148083	1508165152882	1508165155241	1508165165165	1508165167668	1508165174370	1508165181247	1508165183237	1508165196734	1508165198230	1508165200296	1508165201357	1508165204637	1508165205555	1508165206617	1508165207544	1508165208408	1508165209814	1508165210923	1508165212062	1508165217540	1508165218717	1508165219955	1508165221302	1508165222045	1508165222807	1508165223969	1508165224817	1508165225585	1508165226378	1508165227257
196	3	156	2017-11-14	1510645837432	1510645839311	1510645840254	1510645841193	1510645848191	1510645853871	1510645856130	1510645857591	1510645859598	1510645865420	1510645871907	1510645873737	1510645881933	1510645887755	1510645890228	1510645895505	1510645901566	1510645904979	1510645914909	1510645916600	1510645918074	1510645922032	1510645923334	1510645924506	1510645925862	1510645926537	1510645927865	1510645929207	1510645933853	1510645935064	1510645936071	1510645937158	1510645938488	1510645939657	1510645940757	1510645941689	1510645942811	1510645943940	1510645946733	1510645947510	1510645948247	1510645949164	1510645950002	1510645951591	1510645952498	1510645953486
197	1	156	2017-09-13	1505293290294	1505293301810	1505293304264	1505293306264	1505293307761	1505293314165	1505293317170	1505293317947	1505293325357	1505293327035	1505293330940	1505293332236	1505293339736	1505293341405	1505293343319	1505293348157	1505293350573	1505293354708	1505293359265	1505293363630	1505293366080	1505293367161	1505293367920	1505293369176	1505293370259	1505293371201	1505293371939	1505293374132	1505293378585	1505293381249	1505293384718	1505293385812	1505293386763	1505293387539	1505293388260	1505293389195	1505293389906	1505293390578	1505293391898	1505293393093	1505293394417	1505293396795	1505293401606	1505293408640	1505293413334	1505293415212
197	2	156	2017-10-30	1509358999694	1509359005717	1509359009719	1509359015320	1509359016431	1509359020636	1509359022351	1509359024514	1509359034938	1509359036695	1509359040015	1509359043996	1509359048009	1509359048896	1509359050065	1509359051762	1509359055110	1509359059320	1509359068094	1509359070669	1509359071973	1509359072972	1509359073646	1509359074780	1509359075629	1509359076317	1509359076899	1509359081572	1509359083213	1509359084559	1509359088331	1509359089328	1509359090144	1509359090927	1509359091856	1509359092662	1509359096237	1509359097007	1509359098212	1509359099093	1509359102525	1509359105613	1509359110597	1509359156003	1509359160344	1509359161843
198	1	156	2017-09-16	1505557837241	1505557839796	1505557842218	1505557843309	1505557877006	1505557883677	1505557886755	1505557888002	1505557893858	1505557895747	1505557900955	1505557902699	1505557908588	1505557913649	1505557919673	1505557921102	1505557922638	1505557928963	1505557930792	1505557935019	1505557937239	1505557939083	1505557940155	1505557941569	1505557947565	1505557948763	1505557949978	1505557953904	1505557954957	1505557956782	1505557962227	1505557963931	1505557972518	1505557974388	1505557979789	1505557980611	1505557981549	1505557982930	1505557990091	1505557991223	1505557991989	1505557997407	1505558002893	1505558007925	1505558008651	1505558009527
199	1	156	2017-09-28	1506627171458	1506627182106	1506627184208	1506627197317	1506627199659	1506627222805	1506627229996	1506627232148	1506627234194	1506627251566	1506627255180	1506627257272	1506627288446	1506627300543	1506627305180	1506627307044	1506627308661	1506627316166	1506627319174	1506627322303	1506627336759	1506627344404	1506627346118	1506627348335	1506627373052	1506627380448	1506627386507	1506627399035	1506627405383	1506627407656	1506627428203	1506627430471	1506627433156	1506627448310	1506627452477	1506627454996	1506627456552	1506627458015	1506627459587	1506627461264	1506627467608	1506627473001	1506627486009	1506627492428	1506627501816	1506627519709
200	1	156	2017-08-30	1504111004954	1504111013901	1504111016770	1504111024286	1504111027454	1504111033442	1504111038807	1504111041294	1504111049842	1504111067097	1504111069488	1504111075408	1504111085059	1504111091180	1504111095604	1504111104010	1504111109313	1504111112827	1504111120382	1504111143356	1504111145559	1504111151351	1504111153620	1504111155785	1504111161907	1504111163443	1504111180407	1504111182303	1504111202272	1504111206826	1504111212043	1504111218120	1504111222227	1504111225988	1504111230083	1504111232411	1504111234048	1504111235549	1504111239931	1504111243410	1504111245773	1504111247342	1504111251562	1504111253032	1504111254545	1504111256183
200	2	156	2017-10-27	1509129465753	1509129477409	1509129480816	1509129488046	1509129490105	1509129494621	1509129496527	1509129497927	1509129499268	1509129500664	1509129502443	1509129503755	1509129507912	1509129510152	1509129512171	1509129517102	1509129523786	1509129527469	1509129532985	1509129537867	1509129543000	1509129547872	1509129549672	1509129551202	1509129557641	1509129564460	1509129566650	1509129571102	1509129575528	1509129580693	1509129585880	1509129591718	1509129601603	1509129607144	1509129610062	1509129611965	1509129613177	1509129614221	1509129615267	1509129619347	1509129621003	1509129624003	1509129629406	1509129635447	1509129636734	1509129637769
200	3	156	2017-11-26	1511732427349	1511732432631	1511732434567	1511732436346	1511732441672	1511732445601	1511732447209	1511732454392	1511732456374	1511732458259	1511732460313	1511732461359	1511732466007	1511732467471	1511732469638	1511732475200	1511732478785	1511732480465	1511732482010	1511732483278	1511732484452	1511732488428	1511732489728	1511732491006	1511732495376	1511732497105	1511732498398	1511732500299	1511732502458	1511732503613	1511732507468	1511732510634	1511732515824	1511732517385	1511732519197	1511732520335	1511732521407	1511732523674	1511732524655	1511732525609	1511732526518	1511732527574	1511732528516	1511732529434	1511732530291	1511732531214
201	1	156	2017-09-07	1504794029747	1504794041191	1504794044993	1504794050247	1504794058565	1504794062092	1504794063903	1504794064799	1504794065660	1504794070041	1504794072894	1504794074037	1504794081457	1504794086628	1504794090185	1504794094562	1504794096760	1504794101144	1504794106858	1504794110220	1504794114276	1504794118085	1504794119501	1504794121959	1504794123140	1504794123816	1504794124474	1504794129407	1504794133709	1504794135613	1504794136318	1504794137184	1504794137844	1504794138599	1504794139310	1504794142944	1504794144093	1504794144727	1504794145582	1504794146276	1504794147606	1504794148286	1504794148831	1504794149398	1504794150021	1504794150552
202	1	156	2017-08-30	1504117586321	1504117596904	1504117601854	1504117603703	1504117618717	1504117626036	1504117628619	1504117634998	1504117637635	1504117639590	1504117642785	1504117644925	1504117652449	1504117655200	1504117656667	1504117660330	1504117665609	1504117669410	1504117675000	1504117677396	1504117695520	1504117699730	1504117704690	1504117707090	1504117712734	1504117718281	1504117719682	1504117722306	1504117726758	1504117731838	1504117735139	1504117744720	1504117747033	1504117748846	1504117752817	1504117754534	1504117756164	1504117757333	1504117759109	1504117760376	1504117766951	1504117771084	1504117779560	1504117782588	1504117784081	1504117788306
202	2	90		1507955801530	1507955805026	1507955807837	1507955812197	1507955818748	1507955824136	1507955827707	1507955829449	1507955835314	1507955838979	1507955844964	1507955849595	1507955854988	1507955862349	1507955865422	1507955872442	1507955891167	1507955893419	1507955898775	1507955911216	1507955921792	1507955924622	1507955930448	1507955935318	1507955941514	1507955945763	1507955947195	1507955953860	1507955987734	1507955999908	1507956001922	1507956006418	1507956012093	1507956013686	1507956017129	1507956021279	1507956027321	1507956028871	1507956032909	1507956039594	1507956043142	1507956049186	1507956055686	1507956057387	1507956058700	1507956064626
202	3	156	2017-10-28	1509123419309	1509123427595	1509123439371	1509123445069	1509123451536	1509123458627	1509123461550	1509123468272	1509123471475	1509123475621	1509123477518	1509123479022	1509123484619	1509123486602	1509123489689	1509123496319	1509123503267	1509123505356	1509123514135	1509123526202	1509123531603	1509123536857	1509123541914	1509123547829	1509123554418	1509123562438	1509123564423	1509123566687	1509123578039	1509123583153	1509123588009	1509123589327	1509123591374	1509123593483	1509123599055	1509123604981	1509123606544	1509123607891	1509123611727	1509123613221	1509123622071	1509123629152	1509123635785	1509123638746	1509123640640	1509123646540
203	1	156	2017-08-17	1502956300088	1502956305350	1502956310529	1502956317398	1502956324080	1502956339198	1502956343199	1502956345959	1502956347005	1502956351721	1502956362207	1502956366037	1502956372001	1502956381021	1502956384461	1502956389359	1502956393551	1502956397752	1502956402908	1502956406424	1502956412831	1502956417060	1502956419284	1502956420900	1502956427153	1502956430548	1502956436396	1502956439788	1502956443862	1502956446444	1502956453743	1502956456971	1502956460289	1502956464262	1502956468333	1502956470652	1502956471927	1502956473590	1502956474943	1502956476022	1502956478134	1502956487339	1502956491688	1502956497047	1502956502850	1502956508366
203	2	156	2017-09-29	1506678084152	1506678093558	1506678096904	1506678100123	1506678107126	1506678115128	1506678117388	1506678119339	1506678135455	1506678138951	1506678143527	1506678145260	1506678149681	1506678152388	1506678157580	1506678162318	1506678164224	1506678168320	1506678172961	1506678175344	1506678180092	1506678183582	1506678186008	1506678198539	1506678223574	1506678233007	1506678237593	1506678239615	1506678242694	1506678244446	1506678250861	1506678253627	1506678257109	1506678260969	1506678263095	1506678265580	1506678266644	1506678267779	1506678269312	1506678270396	1506678272926	1506678277218	1506678284226	1506678291997	1506678294515	1506678296812
203	3	156	2017-11-14	1510662813366	1510662821576	1510662824165	1510662826293	1510662830646	1510662834632	1510662836804	1510662838725	1510662842140	1510662849156	1510662854705	1510662856780	1510662862675	1510662864948	1510662866404	1510662870643	1510662874972	1510662880522	1510662884091	1510662885741	1510662889852	1510662897044	1510662898510	1510662930038	1510662933414	1510662934918	1510662935421	1510662935773	1510662936430	1510662938663	1510662942674	1510662944143	1510662945973	1510662948045	1510662952173	1510662953910	1510662954973	1510662956182	1510662957369	1510662958457	1510662970641	1510662977230	1510662983364	1510662986739	1510662988802	1510662992927
204	1	156	2017-08-19	1503142651908	1503142655732	1503142659263	1503142662069	1503142677522	1503142688866	1503142693431	1503142702639	1503142706454	1503142708875	1503142716894	1503142722679	1503142749737	1503142759595	1503142764100	1503142765855	1503142773169	1503142776490	1503142784852	1503142788047	1503142791514	1503142805974	1503142808190	1503142809873	1503142819163	1503142826348	1503142828491	1503142851454	1503142872740	1503142875957	1503142881561	1503142884430	1503142895025	1503142900920	1503142904971	1503142909065	1503142910774	1503142913558	1503142915894	1503142918077	1503142919764	1503142920979	1503142925116	1503142926382	1503142927967	1503142929601
205	1	156	2017-09-23	1506182236561	1506182242956	1506182251445	1506182256541	1506182258801	1506182269109	1506182277651	1506182284291	1506182289572	1506182291741	1506182298481	1506182304745	1506182313016	1506182318815	1506182320591	1506182325641	1506182327207	1506182328891	1506182333901	1506182335531	1506182341577	1506182343311	1506182344588	1506182346890	1506182354641	1506182360879	1506182367725	1506182373861	1506182376298	1506182377864	1506182383244	1506182423393	1506182428639	1506182433418	1506182437646	1506182440538	1506182442085	1506182443436	1506182448954	1506182451025	1506182452608	1506182457460	1506182470831	1506182480467	1506182487414	1506182490295
206	1	156	2017-08-22	1503412427667	1503412436785	1503412443012	1503412450834	1503412462532	1503412473328	1503412477045	1503412484935	1503412488453	1503412490164	1503412492677	1503412493926	1503412530648	1503412542045	1503412547104	1503412556112	1503412569658	1503412572032	1503412583458	1503412585322	1503412593025	1503412599531	1503412601448	1503412604641	1503412617816	1503412626626	1503412629554	1503412635371	1503412645437	1503412659804	1503412669148	1503412679701	1503412687176	1503412690259	1503412696158	1503412702924	1503412705020	1503412706445	1503412712098	1503412716937	1503412720420	1503412722052	1503412726077	1503412729004	1503412734492	1503412737084
206	2	156	2017-10-02	1506957884469	1506957894045	1506957899801	1506957911910	1506957925192	1506957932693	1506957935520	1506957938502	1506957945811	1506957948809	1506957951001	1506957952057	1506957965526	1506957974518	1506957977954	1506957979747	1506957990364	1506957992723	1506958003192	1506958005387	1506958011513	1506958019609	1506958021347	1506958023732	1506958033273	1506958043757	1506958047480	1506958051693	1506958060946	1506958072424	1506958080657	1506958086226	1506958089063	1506958090766	1506958095306	1506958104255	1506958105823	1506958106934	1506958111127	1506958124032	1506958127663	1506958130280	1506958132576	1506958138024	1506958141802	1506958143320
206	3	156	2017-11-14	1510689649532	1510689659075	1510689662716	1510689668547	1510689679438	1510689685316	1510689688271	1510689690119	1510689691686	1510689693270	1510689696358	1510689697806	1510689727566	1510689737005	1510689740805	1510689746906	1510689754791	1510689756897	1510689763905	1510689766349	1510689773808	1510689776592	1510689777536	1510689779384	1510689789153	1510689800470	1510689802785	1510689805097	1510689811797	1510689817919	1510689829734	1510689835034	1510689840598	1510689843713	1510689847272	1510689850336	1510689851505	1510689852952	1510689859634	1510689869034	1510689872188	1510689873416	1510689877235	1510689881852	1510689884476	1510689886612
207	1	3		1503493061922	1503493121628	1503493656250	1503493727758	1503493726783	1503493605337
207	2	156	2017-08-25	1503667302259	1503667314621	1503667323431	1503667336435	1503667349094	1503667365311	1503667368160	1503667370332	1503667372271	1503667374174	1503667378701	1503667381072	1503667404542	1503667414386	1503667418808	1503667431457	1503667443117	1503667447116	1503667457363	1503667459371	1503667465388	1503667477909	1503667481607	1503667483607	1503667485109	1503667486037	1503667487056	1503667520265	1503667522978	1503667525245	1503667528837	1503667530304	1503667531741	1503667533012	1503667534247	1503667536508	1503667537943	1503667539198	1503667545555	1503667558863	1503667661396	1503667680780	1503667683760	1503667686038	1503667692715	1503667708516
208	1	156	2017-08-21	1503343044298	1503343054011	1503343064465	1503343073588	1503343083744	1503343095349	1503343100499	1503343102495	1503343105057	1503343111925	1503343116286	1503343119251	1503343137950	1503343149826	1503343154630	1503343163995	1503343170019	1503343173143	1503343181109	1503343183241	1503343189567	1503343196494	1503343200957	1503343204535	1503343207568	1503343213208	1503343224418	1503343236501	1503343242847	1503343246648	1503343248590	1503343253182	1503343256670	1503343258767	1503343262958	1503343272316	1503343275034	1503343276418	1503343279183	1503343294356	1503343298758	1503343306212	1503343313472	1503343324174	1503343328620	1503343336611
209	1	156	2017-08-17	1502968218522	1502968241922	1502968251755	1502968258547	1502968275876	1502968285457	1502968288307	1502968298923	1502968302619	1502968322126	1502968329380	1502968330948	1502968359094	1502968365838	1502968370538	1502968377669	1502968386734	1502968389462	1502968400165	1502968402432	1502968410536	1502968417304	1502968422461	1502968426235	1502968437606	1502968447723	1502968449831	1502968457369	1502968467839	1502968478561	1502968491762	1502968496718	1502968499477	1502968510256	1502968517288	1502968526051	1502968528841	1502968530287	1502968536403	1502968542031	1502968546856	1502968552416	1502968560188	1502968565177	1502968572803	1502968579167
209	2	156	2017-09-29	1506675557195	1506675572296	1506675582982	1506675585917	1506675601712	1506675615868	1506675618098	1506675621923	1506675627217	1506675640911	1506675673974	1506675675211	1506675682742	1506675686836	1506675690656	1506675698102	1506675707501	1506675709746	1506675725221	1506675727514	1506675741288	1506675758608	1506675761996	1506675765138	1506675774794	1506675776916	1506675778396	1506675788914	1506675798751	1506675816476	1506675821665	1506675827509	1506675830066	1506675837275	1506675844143	1506675852284	1506675853872	1506675855273	1506675861320	1506675865950	1506675870128	1506675876309	1506675885488	1506675894250	1506675900025	1506675913866
209	3	156	2017-11-16	1510834525757	1510834528609	1510834532737	1510834534276	1510834549864	1510834557100	1510834559456	1510834568073	1510834580834	1510834585898	1510834681756	1510834682879	1510834691920	1510834698452	1510834713390	1510834721906	1510834735780	1510834740888	1510834751373	1510834754175	1510834760085	1510834768864	1510834792953	1510834796539	1510834806239	1510834811798	1510834813555	1510834823962	1510834831250	1510834844515	1510834855390	1510834859206	1510834864856	1510834880449	1510834889417	1510834895626	1510834897029	1510834898527	1510834904942	1510834909398	1510834912758	1510834919202	1510834929384	1510834959035	1510834966106	1510834974799
210	1	156	2017-08-22	1503401392797	1503401403764	1503401412008	1503401422850	1503401426177	1503401446238	1503401448661	1503401449915	1503401453500	1503401460841	1503401468300	1503401469663	1503401472031	1503401473332	1503401474708	1503401477444	1503401487943	1503401497587	1503401514149	1503401517004	1503401520074	1503401525841	1503401534225	1503401536090	1503401552262	1503401554224	1503401560520	1503401591949	1503401597828	1503401602554	1503401606876	1503401608035	1503401610001	1503401611317	1503401612322	1503401614447	1503401615391	1503401617971	1503401619694	1503401620757	1503401629825	1503401639610	1503401648249	1503401651333	1503401657967	1503401669101
210	2
210	3	156	2017-10-10	1507632094871	1507632103096	1507632112310	1507632118909	1507632127060	1507632131161	1507632133985	1507632135007	1507632135807	1507632136998	1507632139783	1507632145190	1507632150871	1507632156656	1507632159151	1507632160895	1507632166508	1507632169310	1507632179142	1507632181014	1507632187409	1507632193359	1507632195176	1507632197175	1507632204890	1507632206294	1507632215142	1507632221272	1507632226072	1507632228784	1507632233176	1507632234342	1507632236232	1507632237439	1507632238574	1507632240351	1507632240982	1507632245205	1507632248805	1507632250376	1507632254471	1507632259387	1507632266305	1507632270805	1507632277321	1507632282470
210	4	156	2017-11-21	1511278202999	1511278214320	1511278221394	1511278225976	1511278237108	1511278247009	1511278249560	1511278250479	1511278251384	1511278256425	1511278258104	1511278258937	1511278264990	1511278267904	1511278269128	1511278272345	1511278278991	1511278281080	1511278293194	1511278294977	1511278302375	1511278306693	1511278310553	1511278311776	1511278330870	1511278334688	1511278347977	1511278358005	1511278365634	1511290161331	1511290187532	1511290189171	1511290190588	1511290191293	1511290192156	1511290193046	1511290193860	1511290194524	1511290195563	1511290196660	1511290205717	1511290215213	1511290236811	1511290246128	1511290252277	1511290259930
211	1	156	2017-09-15	1505478809219	1505478812996	1505478816090	1505478819157	1505478846553	1505478854099	1505478857534	1505478858926	1505478860363	1505478863421	1505478877271	1505478879887	1505478900418	1505478902328	1505478907753	1505478913133	1505478915961	1505478924626	1505478933890	1505478937297	1505478939525	1505478946081	1505478948248	1505478949506	1505478956046	1505478959004	1505478961938	1505478964042	1505478970330	1505478973862	1505478981585	1505478987924	1505478990690	1505478997255	1505479005197	1505479007231	1505479009234	1505479012029	1505479048643	1505479052021	1505479053407	1505479061794	1505479075369	1505479081263	1505479084635	1505479089765
212	1	156	2017-08-31	1504192393636	1504192433314	1504192437237	1504192440269	1504192449496	1504192451810	1504192454066	1504192455853	1504192457398	1504192467071	1504192469450	1504192471288	1504192481503	1504192490821	1504192494067	1504192503423	1504192508459	1504192511086	1504192513428	1504192516650	1504192518480	1504192524267	1504192528818	1504192531443	1504192534215	1504192535505	1504192536957	1504192545637	1504192547293	1504192549435	1504192557398	1504192569579	1504192572514	1504192575517	1504192583432	1504192587105	1504192588235	1504192589228	1504192590439	1504192591679	1504192592591	1504192593725	1504192595151	1504192596625	1504192598556	1504192603760
213	1	156	2017-08-23	1503476598272	1503476600510	1503476601843	1503476603306	1503476604690	1503476605473	1503476606508	1503476607271	1503476608009	1503476608836	1503476612630	1503476613977	1503476640790	1503476652037	1503476654314	1503476655445	1503476662984	1503476666617	1503476674344	1503476676740	1503476677837	1503476679253	1503476680514	1503476682349	1503476694954	1503476697649	1503476698572	1503476705048	1503476707571	1503476709052	1503476719559	1503476721667	1503476722683	1503476725153	1503476726850	1503476727738	1503476728540	1503476729752	1503476730595	1503476731630	1503476733498	1503476741139	1503476760323	1503476766316	1503476768664	1503476774408
213	2	156	2017-10-05	1507210152248	1507210154631	1507210155663	1507210156337	1507210157325	1507210158057	1507210158826	1507210159616	1507210160208	1507210161024	1507210161965	1507210162806	1507210165771	1507210172135	1507210174582	1507210175481	1507210180615	1507210182902	1507210190411	1507210192500	1507210193843	1507210200757	1507210202558	1507210204559	1507210213057	1507210214709	1507210215615	1507210222201	1507210223440	1507210224935	1507210230011	1507210231968	1507210232986	1507210233784	1507210238697	1507210242132	1507210242925	1507210243795	1507210244956	1507210245818	1507210247750	1507210251991	1507210279862	1507210280987	1507210283508	1507210288466
213	3	156	2017-11-20	1511193394842	1511193396074	1511193396931	1511193398253	1511193418074	1511193419010	1511193419693	1511193424717	1511193426350	1511193427076	1511193428022	1511193429283	1511193432445	1511193437128	1511193439393	1511193440545	1511193441978	1511193442697	1511193444507	1511193451595	1511193452802	1511193453650	1511193462965	1511193465280	1511193470926	1511193476281	1511193480097	1511193485520	1511193495081	1511193496415	1511193504997	1511193506727	1511193507575	1511193508537	1511193512641	1511193516442	1511193517281	1511193517935	1511193518992	1511193519713	1511193520454	1511193521102	1511193540362	1511193542922	1511193546479	1511193552488
214	1	156	2017-09-22	1506067247166	1506067280797	1506067305016	1506067309328	1506067345752	1506067363014	1506067367675	1506067371274	1506067391357	1506067394624	1506067400656	1506067402571	1506067417309	1506067435646	1506067449445	1506067459063	1506067474020	1506067476914	1506067498384	1506067501759	1506067514879	1506067518097	1506067520239	1506067524136	1506067536227	1506067557423	1506067567455	1506067577562	1506067588776	1506067668291	1506067678496	1506067684891	1506067698524	1506067702497	1506067709526	1506067725154	1506067727801	1506067742402	1506067756281	1506067759301	1506067769788	1506067780278	1506067790107	1506067796256	1506067799809	1506067808145
214
215	1	97		1505336692396	1505336702084	1505336706958	1505336710706	1505336716094	1505336717724	1505336733872	1505336744367	1505336757756	1505336767244	1505336773358	1505336775158	1505336801053	1505336807050	1505336817400	1505336820517	1505336827515	1505336834328	1505336839905	1505336861063	1505336866538	1505336876463	1505336879454	1505336882356	1505336888847	1505336891833	1505336893240	1505336894558	1505336900269	1505336903997	1505336905475	1505336906474	1505336908286	1505336909544	1505336911215	1505336915653	1505336917153	1505336918161	1505336922653	1505336924011	1505336926781	1505336927944	1505336949734	1505336953708	1505336961417	1505336965121
216	1	156	2017-09-11	1505136046962	1505136048600	1505136051694	1505136052585	1505136066719	1505136075801	1505136077217	1505136084023	1505136085705	1505136093357	1505136096181	1505136097112	1505136103811	1505136111254	1505136114116	1505136118733	1505136126816	1505136128670	1505136137942	1505136139572	1505136146041	1505136147960	1505136149035	1505136150807	1505136158656	1505136162817	1505136164663	1505136168469	1505136173045	1505136178524	1505136182453	1505136185675	1505136191184	1505136195311	1505136199566	1505136204046	1505136205172	1505136206293	1505136211303	1505136215708	1505136217553	1505136222477	1505136234534	1505136241469	1505136243316	1505136248089
216	2	156	2017-11-21	1511267711331	1511267715383	1511267717165	1511267717949	1511267722986	1511267724931	1511267725766	1511267726795	1511267727527	1511267733277	1511267734531	1511267735445	1511267741580	1511267745869	1511267747368	1511267753627	1511267759070	1511267760562	1511267766138	1511267767277	1511267771700	1511267773389	1511267774280	1511267775704	1511267776853	1511267780787	1511267781868	1511267784807	1511267787964	1511267791893	1511267796468	1511267799892	1511267803105	1511267804676	1511267809542	1511267810986	1511267811904	1511267812724	1511267817300	1511267819452	1511267821069	1511267824514	1511267827627	1511267832728	1511267834531	1511267838450
217	1	156	2017-09-13	1505303018797	1505303022098	1505303031609	1505303039458	1505303068448	1505303071423	1505303073611	1505303084190	1505303086149	1505303093108	1505303099038	1505303100779	1505303118608	1505303122382	1505303126066	1505303141788	1505303152193	1505303155854	1505303159654	1505303160770	1505303167150	1505303187297	1505303193718	1505303198634	1505303200658	1505303201448	1505303202546	1505303205354	1505303208219	1505303209938	1505303210962	1505303212126	1505303213450	1505303214777	1505303215788	1505303216943	1505303217858	1505303218694	1505303219682	1505303220443	1505303221574	1505303222458	1505303223910	1505303224794	1505303227292	1505303228002
218	1	156	2017-09-11	1505123155445	1505123170925	1505123193028	1505123198445	1505123201985	1505123215690	1505123220770	1505123223268	1505123238108	1505123240888	1505123244340	1505123246615	1505123249783	1505123251433	1505123254068	1505123264033	1505123273005	1505123275905	1505123293020	1505123294925	1505123298820	1505123308150	1505123310338	1505123312540	1505123314473	1505123322493	1505123325190	1505123339565	1505123341593	1505123353388	1505123361478	1505123364113	1505123364310	1505123380480	1505123385710	1505123392145	1505123394775	1505123399690	1505123402988	1505123404750	1505123406350	1505123412533	1505123416080	1505123417453	1505123418850	1505123420248
218	2	156	2017-10-23	1508761129502	1508761136365	1508761138452	1508761148443	1508761150878	1508761152767	1508761155244	1508761156807	1508761160070	1508761161579	1508761165589	1508761167431	1508761174817	1508761178909	1508761180869	1508761194029	1508761199170	1508761201598	1508761205092	1508761206485	1508761207718	1508761219655	1508761220931	1508761222716	1508761224429	1508761235752	1508761239600	1508761246053	1508761254838	1508761263345	1508761267208	1508761268671	1508761289835	1508761292020	1508761296125	1508761298212	1508761299645	1508761300940	1508761302468	1508761303629	1508761304726	1508761306310	1508761309412	1508761310261	1508761311342	1508761312236
219	1	156	2017-08-21	1503328623790	1503328659523	1503328662464	1503328671168	1503328680409	1503328698084	1503328701482	1503328702803	1503328714204	1503328727091	1503328738133	1503328739587	1503328758234	1503328767402	1503328774534	1503328781377	1503328788752	1503328796942	1503328808389	1503328818420	1503328826201	1503328841716	1503328845321	1503328853064	1503328872155	1503328883250	1503328896331	1503328905747	1503328918764	1503328922187	1503328943066	1503328950624	1503328953999	1503328969963	1503328980923	1503328985667	1503328987729	1503328990103	1503328995383	1503328998019	1503329003710	1503329010304	1503329053405	1503329072054	1503329076683	1503329091140
219	2	156	2017-10-02	1506964681670	1506964704750	1506964707164	1506964712603	1506964714579	1506964723570	1506964733622	1506964735346	1506964740953	1506964748290	1506964758855	1506964763084	1506964774140	1506964783351	1506964790954	1506964797448	1506964802734	1506964807696	1506964812570	1506964817946	1506964824857	1506964831526	1506964835471	1506964843135	1506964852943	1506964858284	1506964863907	1506964870008	1506964877571	1506964880367	1506964886308	1506964890691	1506964893188	1506964898977	1506964904636	1506964908070	1506964912621	1506964918570	1506964921012	1506964922959	1506964926509	1506964932137	1506964937773	1506964944130	1506964948174	1506964958076
219	3	156	2017-11-13	1510600648227	1510600655861	1510600658337	1510600664129	1510600666980	1510600674460	1510600677318	1510600678903	1510600686972	1510600693047	1510600695417	1510600696697	1510600703913	1510600709884	1510600712638	1510600718487	1510600722783	1510600725432	1510600729983	1510600733244	1510600739338	1510600741674	1510600744190	1510600747375	1510600755098	1510600761055	1510600767452	1510600776623	1510600784671	1510600787248	1510600792701	1510600799573	1510600805218	1510600810588	1510600814986	1510600819355	1510600822797	1510600824668	1510600826571	1510600828044	1510600834302	1510600839642	1510600847007	1510600855575	1510600857587	1510600862312
220	1	156	2017-09-15	1505486195544	1505486202768	1505486205001	1505486218442	1505486235103	1505486255426	1505486259396	1505486268298	1505486274134	1505486279631	1505486292273	1505486295752	1505486315949	1505486325394	1505486344617	1505486352842	1505486364540	1505486367059	1505486377890	1505486380126	1505486383292	1505486411232	1505486413105	1505486416690	1505486424587	1505486426659	1505486428451	1505486439781	1505486443047	1505486453034	1505486466773	1505486471734	1505486480876	1505486488362	1505486494932	1505486506490	1505486507883	1505486508953	1505486515124	1505486524617	1505486533008	1505486544532	1505486554137	1505486569554	1505486571879	1505486587181
220	2	156	2017-10-27	1509122267178	1509122364390	1509122369861	1509122377170	1509122387359	1509122600441	1509122604765	1509122610196	1509122614666	1509122629956	1509122636970	1509122638977	1509122771656	1509122784800	1509122789387	1509122877378	1509122967657	1509122977715	1509123077561	1509123080811	1509123084377	1509123142185	1509123144761	1509123147532	1509123219989	1509123225023	1509123227223	1509123241067	1509123245745	1509123249792	1509123329645	1509123409290	1509123500150	1509123503222	1509123520329	1509123523565	1509123525312	1509123526741	1509123530578	1509123591699	1509123608222	1509123613519	1509123622242	1509123624158	1509123630553	1509123638123
221	1	156	2017-08-21	1503330323058	1503330362431	1503330365230	1503330371188	1503330389750	1503330405600	1503330409752	1503330413753	1503330423463	1503330427668	1503330430578	1503330431845	1503330515343	1503330524228	1503330531439	1503330534417	1503330545610	1503330548587	1503330562572	1503330564881	1503330574773	1503330581108	1503330584472	1503330588352	1503330606174	1503330616988	1503330623488	1503330627327	1503330637493	1503330641271	1503330649623	1503330666755	1503330675420	1503330678561	1503330688255	1503330700223	1503330703095	1503330705793	1503330709714	1503330722470	1503330726598	1503330737989	1503330746753	1503330759986	1503330765293	1503330767098
221	2	156	2017-10-02	1506957796911	1506957813173	1506957817301	1506957820807	1506957825241	1506957841772	1506957845665	1506957847119	1506957856554	1506957858949	1506957861685	1506957862867	1506957894237	1506957902019	1506957904703	1506957917973	1506957927490	1506957929812	1506957936550	1506957938823	1506957949824	1506957956367	1506957958909	1506957962347	1506957974369	1506957984635	1506957986952	1506957988531	1506957995749	1506958003296	1506958009550	1506958012200	1506958014454	1506958016173	1506958022571	1506958032152	1506958034580	1506958036710	1506958040459	1506958048269	1506958051089	1506958062116	1506958094300	1506958105767	1506958116233	1506958118654
221	3	156	2017-11-14	1510661538295	1510661548652	1510661551386	1510661569764	1510661578863	1510661592893	1510661595926	1510661598108	1510661606328	1510661609209	1510661612062	1510661613254	1510661638409	1510661644875	1510661647993	1510661655291	1510661663877	1510661666780	1510661685141	1510661688450	1510661695791	1510661702741	1510661704835	1510661709010	1510661718957	1510661726922	1510661731234	1510661734087	1510661741524	1510661747132	1510661752947	1510661756208	1510661762578	1510661765337	1510661770968	1510661782589	1510661784966	1510661787069	1510661790495	1510661798555	1510661803377	1510661810249	1510661840414	1510661849771	1510661853206	1510661855899
222	1	156	2017-08-31	1504204063849	1504204065880	1504204070501	1504204271736	1504204274288	1504204284416	1504204288112	1504204290013	1504204291720	1504204294996	1504204297933	1504204299355	1504204308820	1504204318937	1504204329358	1504204335407	1504204337499	1504204343002	1504204351708	1504204353586	1504204359990	1504204367024	1504204369428	1504204372936	1504204374198	1504204375044	1504204375845	1504204378405	1504204379540	1504204380701	1504204381646	1504204382816	1504204383732	1504204389194	1504204390183	1504204391692	1504204392626	1504204393427	1504204396654	1504204397640	1504204399909	1504204407293	1504204412253	1504204415388	1504204417512	1504204421847
222	2	156	2017-10-13	1507901186816	1507901199325	1507901202244	1507901206923	1507901210866	1507901216705	1507901221385	1507901223004	1507901224422	1507901228918	1507901231357	1507901232852	1507901239117	1507901245498	1507901247904	1507901251895	1507901254123	1507901258108	1507901265222	1507901266709	1507901272212	1507901278828	1507901281361	1507901283759	1507901284677	1507901285308	1507901285941	1507901287215	1507901287941	1507901288964	1507901289775	1507901290442	1507901291075	1507901291609	1507901292425	1507901293343	1507901294059	1507901294658	1507901298126	1507901299587	1507901301049	1507901302446	1507901310318	1507901313723	1507901317588	1507901322993
223	1	156	2017-08-29	1504007148721	1504007159028	1504007165540	1504007167689	1504007170378	1504007179090	1504007183481	1504007184588	1504007186723	1504007187825	1504007199886	1504007204692	1504007215505	1504007218065	1504007220930	1504007221972	1504007227642	1504007238201	1504007241811	1504007245112	1504007247889	1504007248986	1504007250188	1504007257755	1504007259280	1504007260099	1504007260908	1504007261729	1504007263435	1504007264547	1504007265461	1504007266416	1504007267435	1504007270507	1504007271515	1504007273131	1504007274252	1504007275216	1504007276292	1504007277538	1504007278539	1504007279498	1504007280263	1504007280856	1504007281554	1504007282137
223	2	67		1507640981294	1507640989288	1507640991600	1507640995614	1507640996839	1507640998826	1507641001527	1507641002583	1507641003977	1507641005072	1507641012519	1507641015056	1507641016313	1507641017472	1507641018960	1507641020098	1507641034570	1507641072689	1507641081582	1507641087092	1507641090806	1507641092079	1507641093285	1507641094269	1507641095495	1507641096409	1507641097175	1507641098125	1507641099752	1507641101559	1507641102488	1507641103478	1507641104880	1507641106094	1507641107797	1507641110110	1507641111262	1507641112269	1507641113160	1507641114029	1507641114728	1507641115575	1507641116390	1507641150520	1507641151335	1507641151981
223	3	156	2017-10-17	1508246707864	1508246713083	1508246714716	1508246715972	1508246717203	1508246723416	1508246725747	1508246726703	1508246727772	1508246728828	1508246738676	1508246740964	1508246742307	1508246750163	1508246752157	1508246753147	1508246757428	1508246761212	1508246767855	1508246771459	1508246772803	1508246774803	1508246775739	1508246776699	1508246777707	1508246778451	1508246779091	1508246779675	1508246781123	1508246782347	1508246783267	1508246783963	1508246784715	1508246785915	1508246786675	1508246787443	1508246788067	1508246789083	1508246789851	1508246790570	1508246791251	1508246791883	1508246792612	1508246793307	1508246793922	1508246794548
224	1	4		1505374312865	1505374327802	1505374345742	1505374354375	1505374365890
225	1	156	2017-09-14	1505394825816	1505394830340	1505394832172	1505394843049	1505394846116	1505394856605	1505394860928	1505394862139	1505394863564	1505394869801	1505394873190	1505394874135	1505394881922	1505394885142	1505394887989	1505394894102	1505394898953	1505394902504	1505394906030	1505394908821	1505394914408	1505394921767	1505394924133	1505394926887	1505394931866	1505394934546	1505394942356	1505394946116	1505394949649	1505394953433	1505394957847	1505394960444	1505394962362	1505394969037	1505394971685	1505394976447	1505394978226	1505394979449	1505394981697	1505394982897	1505394985970	1505394989345	1505394993346	1505394997914	1505395001917	1505395003449
226	1	156	2017-08-21	1503340307391	1503340309875	1503340322212	1503340325813	1503340328201	1503340330196	1503340331811	1503340332917	1503340334025	1503340335662	1503340372876	1503340381923	1503340390092	1503340405271	1503340417128	1503340423829	1503340427318	1503340430385	1503340432201	1503340433933	1503340435740	1503340437691	1503340439305	1503340441083	1503340443119	1503340444672	1503340446463	1503340447944	1503340449019	1503340458540	1503340486911	1503340495460	1503340508737	1503340510246	1503340511450	1503340513103	1503340514249	1503340515425	1503340521902	1503340524841	1503340526170	1503340527078	1503340528257	1503340529275	1503340530082	1503340531064
226
227	1	156	2017-08-18	1503092659939	1503092704118	1503092705233	1503092711462	1503092714742	1503092744703	1503092754489	1503092759477	1503092761999	1503092773584	1503092778438	1503092783023	1503092792943	1503092807294	1503092813918	1503092822839	1503092827526	1503092845288	1503092851137	1503092854139	1503092859648	1503092865282	1503092873154	1503092880042	1503092889694	1503092896800	1503092901717	1503092909179	1503092913286	1503092916907	1503092943858	1503092950891	1503092955446	1503092959773	1503092961266	1503092970255	1503092972886	1503092975112	1503092980668	1503092984708	1503092997409	1503093003006	1503093008939	1503093021252	1503093024990	1503093027256
228	1	156	2017-09-21	1506028807315	1506028810766	1506028812914	1506028814530	1506028831984	1506028843635	1506028847790	1506028853930	1506028856933	1506028870069	1506028873122	1506028874721	1506028889683	1506028906032	1506028911896	1506028914872	1506028923543	1506028926419	1506028939326	1506028946147	1506028949810	1506028956683	1506028959105	1506028972019	1506028974068	1506028975980	1506028977124	1506028978312	1506028979394	1506028980847	1506028982127	1506028983222	1506028984505	1506028985738	1506028986825	1506028988120	1506028989374	1506028990434	1506028998901	1506029000808	1506029009733	1506029016360	1506029026500	1506029036807	1506029045753	1506029051491
228	2	156	2017-11-03	1509749564177	1509749568303	1509749570209	1509749571906	1509749582455	1509749595019	1509749597522	1509749603460	1509749606340	1509749615997	1509749625902	1509749627892	1509749673144	1509749681780	1509749683965	1509749689926	1509749698847	1509749702148	1509749731030	1509749736777	1509749739349	1509749745904	1509749747754	1509749749346	1509749750893	1509749752196	1509749753277	1509749754391	1509749755500	1509749756743	1509749757834	1509749758832	1509749759740	1509749760710	1509749761729	1509749762710	1509749763704	1509749764679	1509749775802	1509749777518	1509749787210	1509749797879	1509749810796	1509749820661	1509749829077	1509749838028
229	1	156	2017-08-17	1502957969925	1502957973831	1502957975004	1502957983122	1502957994027	1502958004075	1502958013719	1502958015194	1502958019927	1502958026087	1502958032530	1502958034526	1502958040473	1502958045722	1502958048127	1502958052142	1502958054179	1502958056396	1502958059948	1502958061182	1502958063467	1502958067535	1502958069459	1502958073114	1502958080788	1502958086081	1502958087761	1502958091909	1502958096290	1502958098490	1502958104500	1502958106489	1502958107661	1502958108893	1502958110117	1502958111129	1502958112223	1502958113299	1502958115525	1502958116926	1502958130093	1502958152671	1502958160349	1502958162807	1502958167358	1502958171621
230	1	156	2017-09-19	1505825036925	1505825060615	1505825065889	1505825068007	1505825083449	1505825090496	1505825093543	1505825119957	1505825125331	1505825132362	1505825136449	1505825138063	1505825139314	1505825140486	1505825151827	1505825172658	1505825176376	1505825178197	1505825193684	1505825200466	1505825203260	1505825214108	1505825217048	1505825218574	1505825220744	1505825221945	1505825223702	1505825224750	1505825254211	1505825257577	1505825266011	1505825272250	1505825279326	1505825286484	1505825288173	1505825296488	1505825298181	1505825299239	1505825310486	1505825313232	1505825314496	1505825323595	1505825334249	1505825347697	1505825385080	1505825387926
231	1	156	2017-08-22	1503437375820	1503437390327	1503437398588	1503437406586	1503437458531	1503437471140	1503437476733	1503437479452	1503437483421	1503437498134	1503437517440	1503437523137	1503437535637	1503437547943	1503437553445	1503437569937	1503437583061	1503437592874	1503437604276	1503437610174	1503437613526	1503437623878	1503437628601	1503437633792	1503437653338	1503437657301	1503437660257	1503437662352	1503437665309	1503437682996	1503437696205	1503437701068	1503437720744	1503437724939	1503437735778	1503437739887	1503437744531	1503437747077	1503437750904	1503437757264	1503437761215	1503437763981	1503437774889	1503437793853	1503437806848	1503437811464
232	1	156	2017-08-29	1504009344346	1504009361152	1504009366501	1504009372122	1504009379834	1504009389827	1504009393520	1504009395419	1504009397101	1504009401467	1504009407018	1504009412162	1504009415296	1504009422809	1504009425639	1504009427676	1504009433953	1504009436624	1504009446166	1504009448894	1504009452709	1504009457359	1504009459318	1504009461018	1504009463894	1504009465119	1504009475144	1504009479432	1504009480871	1504009494380	1504009501434	1504009507318	1504009510572	1504009511800	1504009513217	1504009514546	1504009516177	1504009517435	1504009522122	1504009524792	1504009526073	1504009527234	1504009528513	1504009529426	1504009534397	1504009546792
233	1	156	2017-09-21	1506025610026	1506025639709	1506025647799	1506025678446	1506025702914	1506025719544	1506025922262	1506026028886	1506026041843	1506026057493	1506026063846	1506026069832	1506026113647	1506026123689	1506026147028	1506026153652	1506026168843	1506026182999	1506026201453	1506026218616	1506026225825	1506026231403	1506026233837	1506026236411	1506026264642	1506026278814	1506026289079	1506026312001	1506026317220	1506026321694	1506026338779	1506026351797	1506026381179	1506026388644	1506026424589	1506026429586	1506026433085	1506026443629	1506026448680	1506026450765	1506026453606	1506026457764	1506026472754	1506026500100	1506026513088	1506026517511
234	1	19		1506348148674	1506348157145	1506348163943	1506348168006	1506348174952	1506348182128	1506348183876	1506348185090	1506348186545	1506348189659	1506348191293	1506348192526	1506348198916	1506348206615	1506348213044	1506348216156	1506348219589	1506348220695	1506348225694	1506348226629
235	1	156	2017-09-04	1504543337616	1504543350999	1504543354031	1504543358481	1504543386339	1504543405078	1504543410466	1504543422146	1504543429991	1504543437927	1504543441080	1504543442432	1504543465730	1504543472059	1504543479931	1504543497904	1504543508613	1504543518965	1504543525352	1504543530616	1504543543447	1504543554459	1504543564654	1504543574498	1504543586490	1504543590158	1504543596025	1504543600126	1504543608694	1504543613511	1504543622950	1504543636499	1504543647955	1504543657288	1504543666577	1504543680381	1504543683903	1504543687854	1504543697166	1504543699089	1504543704287	1504543711496	1504543756336	1504543764289	1504543773146	1504543790148
235	2	156	2017-10-30	1509364662772	1509364672619	1509364675204	1509364680752	1509364696689	1509364702076	1509364712962	1509364715419	1509364719883	1509364729330	1509364732476	1509364738843	1509364751424	1509364754205	1509364757509	1509364758596	1509364763262	1509364766923	1509364774971	1509364778076	1509364782715	1509364790742	1509364793084	1509364794964	1509364802540	1509364807338	1509364812746	1509364817019	1509364824394	1509364833891	1509364838220	1509364842733	1509364849795	1509364852955	1509364854484	1509364858187	1509364859832	1509364867765	1509364869915	1509364873795	1509364877195	1509364887930	1509364896667	1509364905718	1509364910499	1509364917211
236	1	156	2017-09-11	1505156991521	1505157067197	1505157068988	1505157071670	1505157082312	1505157095824	1505157105295	1505157109183	1505157112951	1505157121853	1505157151523	1505157152934	1505157166619	1505157176967	1505157187651	1505157192564	1505157202507	1505157209129	1505157210058	1505157216275	1505157227079	1505157232869	1505157236406	1505157241654	1505157259301	1505157266257	1505157277740	1505157285627	1505157290395	1505157297106	1505157303087	1505157307337	1505157310702	1505157313008	1505157315783	1505157319237	1505157320906	1505157322523	1505157324476	1505157328673	1505157339144	1505157346495	1505157355057	1505157361577	1505157367537	1505157373117
236	2	156	2017-10-27	1509129393630	1509129402696	1509129407390	1509129412338	1509129421487	1509129443280	1509129453801	1509129456052	1509129459551	1509129487112	1509129500855	1509129508472	1509129566654	1509129589395	1509129596152	1509129599046	1509129616337	1509129629025	1509129638745	1509129641605	1509129646199	1509129653763	1509129656161	1509129659236	1509129668595	1509129673667	1509129683387	1509129690655	1509129692785	1509129696567	1509129701302	1509129706775	1509129713888	1509129716824	1509129719406	1509129722004	1509129723427	1509129724634	1509129726218	1509129728371	1509129738631	1509129748354	1509129765148	1509129771682	1509129776565	1509129786033
237	1	156	2017-08-22	1503406658165	1503406662324	1503406664802	1503406675217	1503406680129	1503406698621	1503406708672	1503406711768	1503406714005	1503406727434	1503406730991	1503406733275	1503406749929	1503406762534	1503406770566	1503406777415	1503406784907	1503406806641	1503406809743	1503406813474	1503406818808	1503406820605	1503406822207	1503406823687	1503406839771	1503406845488	1503406851898	1503406855018	1503406857257	1503406860467	1503406865531	1503406870294	1503406873086	1503406875121	1503406883022	1503406885310	1503406887335	1503406889295	1503406891174	1503406898723	1503406905058	1503406912118	1503406919833	1503406925641	1503406930989	1503406935397
237	2	156	2017-10-05	1507209821021	1507209831729	1507209841716	1507209847526	1507209849886	1507209865770	1507209873245	1507209875075	1507209889517	1507209895247	1507209898290	1507209900476	1507209907734	1507209915213	1507209919451	1507209925553	1507209927383	1507209933144	1507209936131	1507209940834	1507209943730	1507209945690	1507209947248	1507209948674	1507209957518	1507209964279	1507209966986	1507209971786	1507209973791	1507209981032	1507209985561	1507209991735	1507209996547	1507210001771	1507210005948	1507210008512	1507210010550	1507210012617	1507210014626	1507210019582	1507210027690	1507210032644	1507210039213	1507210045997	1507210051119	1507210055280
238	1	156	2017-09-05	1504641563252	1504641584513	1504641586010	1504641592683	1504641600995	1504641625433	1504641626599	1504641636419	1504641638715	1504641646465	1504641671702	1504641675153	1504641696123	1504641718822	1504641727792	1504641737318	1504641760451	1504641769628	1504641783106	1504641784713	1504641790226	1504641802514	1504641804344	1504641805884	1504641862280	1504641862415	1504641862575	1504641862709	1504641870238	1504641893488	1504641914270	1504641930030	1504641937825	1504642502179	1504642506400	1504642508999	1504642510428	1504642511519	1504642521802	1504642521947	1504642522465	1504642526853	1504642576442	1504642577624	1504642578478	1504642584130
238	2
238	3	156	2017-10-30	1509396852815	1509396871401	1509396874241	1509396884626	1509396889840	1509396897121	1509396906820	1509396918226	1509396923364	1509396932796	1509396961549	1509396963511	1509396980368	1509396990814	1509396993949	1509397003432	1509397010328	1509397013411	1509397027650	1509397029389	1509397042298	1509397054382	1509397055424	1509397062481	1509397074158	1509397085205	1509397091136	1509397099338	1509397104416	1509397107133	1509397121438	1509397125379	1509397132650	1509397139561	1509397143551	1509397145849	1509397146781	1509397147823	1509397150861	1509397165264	1509397169887	1509397175515	1509397198808	1509397201726	1509397205943	1509397215169
239	1	156	2017-09-18	1505725993514	1505726073550	1505726078768	1505726081090	1505726094321	1505726098582	1505726100393	1505726101634	1505726110029	1505726115699	1505726117530	1505726119000	1505726123689	1505726125641	1505726127553	1505726132301	1505726135680	1505726137398	1505726145547	1505726146864	1505726153482	1505726157387	1505726160097	1505726161551	1505726171417	1505726172782	1505726173895	1505726175024	1505726177447	1505726184014	1505726186831	1505726190216	1505726191518	1505726192761	1505726194264	1505726196392	1505726198096	1505726199117	1505726201007	1505726202961	1505726204135	1505726204912	1505726205798	1505726210107	1505726210976	1505726212215
240	1	156	2017-08-28	1503924555487	1503924564841	1503924570821	1503924573252	1503924581621	1503924586296	1503924588981	1503924593815	1503924595561	1503924596789	1503924603935	1503924605527	1503924606802	1503924608942	1503924610729	1503924612848	1503924618596	1503924620048	1503924626079	1503924627762	1503924629177	1503924634664	1503924635976	1503924637174	1503924638009	1503924638818	1503924639473	1503924640131	1503924640789	1503924641403	1503924642027	1503924642645	1503924643220	1503924643788	1503924644522	1503924645098	1503924645718	1503924646365	1503924647392	1503924647976	1503924648584	1503924649236	1503924649830	1503924650781	1503924651348	1503924651916
240	2	156	2017-10-27	1509124533418	1509124538185	1509124546990	1509124552849	1509124562105	1509124568070	1509124574434	1509124579744	1509124581430	1509124584732	1509124590857	1509124592386	1509124593936	1509124595687	1509124603347	1509124605448	1509124609511	1509124615396	1509124631747	1509124804254	1509124808788	1509124817480	1509124818737	1509124819927	1509124820788	1509124824442	1509124825162	1509124825815	1509124826558	1509124827410	1509124828494	1509124829144	1509124829811	1509124830342	1509124830790	1509124831110	1509124831705	1509124835259	1509124838011	1509124839715	1509124840365	1509124840946	1509124845380	1509124846003	1509124846608	1509124847209
241	1	156	2017-08-18	1503056854735	1503056871136	1503056879836	1503056889853	1503056900520	1503056905872	1503056914773	1503056917558	1503056918877	1503056920456	1503056922949	1503056924394	1503056931789	1503056943822	1503056947844	1503056953589	1503056958207	1503056961604	1503056967792	1503056970407	1503056976559	1503056979416	1503056980525	1503056984284	1503056986877	1503056988330	1503056989048	1503056991409	1503056992661	1503056993880	1503056994875	1503056995892	1503056996993	1503056998111	1503056999228	1503057001383	1503057002368	1503057003309	1503057004791	1503057006602	1503057007898	1503057008827	1503057010049	1503057011025	1503057011885	1503057012760
241	2	156	2017-09-29	1506701784221	1506701796399	1506701801331	1506701808779	1506701820313	1506701834198	1506701839247	1506701841641	1506701843073	1506701844271	1506701849280	1506701852063	1506701856547	1506701862699	1506701866031	1506701867488	1506701875064	1506701878279	1506701883850	1506701886284	1506701889242	1506701891240	1506701892209	1506701901181	1506701903238	1506701904104	1506701904869	1506701905749	1506701906636	1506701907829	1506701908866	1506701909907	1506701910993	1506701911937	1506701913064	1506701914391	1506701915420	1506701916220	1506701917590	1506701918774	1506701919822	1506701920676	1506701921635	1506701922691	1506701923634	1506701924594
241	3	156	2017-11-13	1510608219425	1510608226457	1510608230769	1510608233487	1510608239520	1510608243687	1510608248386	1510608251196	1510608252319	1510608253905	1510608261005	1510608264486	1510608267972	1510608274170	1510608277209	1510608278658	1510608283123	1510608287354	1510608292638	1510608294946	1510608298020	1510608299666	1510608300691	1510608303447	1510608304679	1510608305539	1510608307014	1510608309909	1510608312537	1510608313708	1510608314607	1510608316530	1510608317548	1510608318746	1510608320205	1510608321032	1510608322229	1510608323180	1510608324540	1510608325746	1510608326990	1510608328130	1510608329422	1510608330305	1510608331065	1510608331944
242	1	156	2017-09-20	1505943427817	1505943438129	1505943442830	1505943448227	1505943455808	1505943461332	1505943463915	1505943467555	1505943469800	1505943472647	1505943480847	1505943483092	1505943489392	1505943491410	1505943493865	1505943497350	1505943498604	1505943505574	1505943517771	1505943522378	1505943524798	1505943526507	1505943527902	1505943529101	1505943538267	1505943546964	1505943549109	1505943551452	1505943556530	1505943558845	1505943564284	1505943568886	1505943570755	1505943572265	1505943577214	1505943578982	1505943584216	1505943585760	1505943587594	1505943588925	1505943593217	1505943595669	1505943601171	1505943608060	1505943614000	1505943615643
242	2	13		1510331354216	1510331356895	1510331358499	1510331370119	1510331372061	1510331380433	1510331382287	1510331383652	1510331385341	1510331386489	1510331387780	1510331388767	1510331407978	1510331414560
242	3	156	2017-11-21	1511267028383	1511267034491	1511267039550	1511267044979	1511267047706	1511267058034	1511267061312	1511267062449	1511267072024	1511267074092	1511267075496	1511267076658	1511267088223	1511267099233	1511267102522	1511267103817	1511267104907	1511267111614	1511267115266	1511267124705	1511267127662	1511267128632	1511267129500	1511267131290	1511267137602	1511267140330	1511267141205	1511267147393	1511267149864	1511267152934	1511267162812	1511267168743	1511267170865	1511267171649	1511267176350	1511267178589	1511267179436	1511267180268	1511267181448	1511267182382	1511267186773	1511267192822	1511267199569	1511267206104	1511267211599	1511267213317
243	1	156	2017-09-04	1504549825422	1504549843252	1504549851935	1504549858243	1504549876759	1504549899173	1504549905158	1504549922708	1504549932263	1504549941582	1504549954892	1504549957950	1504549991059	1504550001867	1504550006297	1504550011604	1504550032659	1504550035955	1504550047311	1504550049290	1504550057711	1504550062984	1504550068427	1504550075336	1504550086382	1504550091389	1504550094448	1504550104383	1504550109828	1504550115236	1504550126371	1504550132182	1504550136620	1504550142948	1504550149772	1504550213502	1504550216276	1504550218639	1504550223375	1504550226658	1504550237746	1504550242882	1504550254569	1504550266477	1504550271300	1504550278125
243	2	156	2017-10-17	1508248615394	1508248630497	1508248642055	1508248648697	1508248652080	1508248666382	1508248669236	1508248671425	1508248681510	1508248690571	1508248699162	1508248703292	1508248726199	1508248734070	1508248740802	1508248787805	1508248823044	1508248829799	1508248834884	1508248838781	1508248880460	1508248884072	1508248885938	1508248889514	1508248899530	1508248906854	1508248910511	1508248914834	1508248917912	1508248920864	1508248929407	1508248934608	1508248943209	1508248950920	1508248954631	1508248957015	1508248958479	1508248959757	1508248963671	1508248966475	1508248972385	1508248980317	1508249010874	1508249019545	1508249024841	1508249030500
244	1	156	2017-08-19	1503149965950	1503150014358	1503150019008	1503150026654	1503150047103	1503150050923	1503150054056	1503150056706	1503150057743	1503150059163	1503150061292	1503150064709	1503150081087	1503150085162	1503150086891	1503150095906	1503150102569	1503150106732	1503150111772	1503150114776	1503150116822	1503150122418	1503150124987	1503150126763	1503150133519	1503150136107	1503150143305	1503150148857	1503150158398	1503150178053	1503150184598	1503150189409	1503150193495	1503150197721	1503150204143	1503150211143	1503150212800	1503150214183	1503150218852	1503150221003	1503150232983	1503150237996	1503150248769	1503150263021	1503150268083	1503150275917
245	1	156	2017-08-22	1503438367777	1503438380889	1503438390634	1503438400411	1503438404947	1503438413677	1503438422387	1503438425194	1503438431733	1503438471456	1503438477301	1503438493305	1503438503231	1503438511459	1503438515335	1503438522046	1503438524210	1503438533733	1503438543137	1503438548978	1503438552938	1503438554654	1503438556118	1503438557929	1503438564315	1503438572078	1503438576940	1503438583284	1503438589454	1503438592387	1503438598353	1503438605553	1503438612786	1503438621992	1503438624033	1503438628404	1503438631174	1503438632733	1503438635356	1503438641376	1503438645217	1503438650968	1503438658124	1503438665823	1503438667836	1503438669548
246	1	156	2017-08-18	1503058027385	1503058033704	1503058035648	1503058037720	1503058039616	1503058062384	1503058067272	1503058069321	1503058070985	1503058072858	1503058077002	1503058078153	1503058100869	1503058120691	1503058146243	1503058155910	1503058169764	1503058173776	1503058412175	1503058415265	1503058421714	1503058429577	1503058431897	1503058439105	1503058457367	1503058461569	1503058464441	1503058476709	1503058481721	1503058490767	1503058501843	1503058504801	1503058519275	1503058523393	1503058532885	1503058537696	1503058539497	1503058545513	1503058553324	1503058562475	1503058569999	1503058573497	1503058582755	1503058593693	1503058601286	1503058617152
246	2	156	2017-10-02	1506949561760	1506949567116	1506949569543	1506949571104	1506949573030	1506949586201	1506949591242	1506949592593	1506949593736	1506949594904	1506949602578	1506949610328	1506949617995	1506949631208	1506949633727	1506949641042	1506949643031	1506949731560	1506949739161	1506949742754	1506949749590	1506949764799	1506949776095	1506949778238	1506949784007	1506949786272	1506949787971	1506949797790	1506949803934	1506949812625	1506949820961	1506949823511	1506949829772	1506949832257	1506949833809	1506949835350	1506949836974	1506949842082	1506949854863	1506949857302	1506949859537	1506949865198	1506949869766	1506949908936	1506949912582	1506949920521
246	3	156	2017-11-21	1511261462282	1511261466287	1511261469337	1511261475104	1511261485490	1511261494242	1511261504046	1511261505256	1511261506557	1511261507864	1511261514162	1511261523687	1511261544431	1511261568639	1511261571558	1511261579218	1511261582622	1511261584359	1511261592638	1511261594669	1511261601552	1511261612776	1511261614630	1511261622599	1511261629207	1511261631292	1511261633671	1511261642906	1511261644462	1511261655452	1511261661772	1511261666072	1511261671364	1511261672799	1511261677595	1511261681244	1511261682301	1511261683331	1511261686222	1511261687541	1511261695937	1511261698387	1511261706191	1511261716289	1511261719046	1511261726054
247	1	156	2017-09-14	1505399726312	1505399727879	1505399731242	1505399732532	1505399740322	1505399744031	1505399745732	1505399748660	1505399752073	1505399755445	1505399760940	1505399764413	1505399768221	1505399774702	1505399777099	1505399783070	1505399787612	1505399790829	1505399794048	1505399796722	1505399801158	1505399802664	1505399805760	1505399810759	1505399814576	1505399818237	1505399819718	1505399823267	1505399829845	1505399833350	1505399836320	1505399839764	1505399855385	1505399862890	1505399865972	1505399882279	1505399883513	1505399887237	1505399891219	1505399893920	1505399897526	1505399900230	1505399903761	1505399907819	1505399909287	1505399914515
247	2	156	2017-11-06	1509955480738	1509955484226	1509955485754	1509955487521	1509955495997	1509955499243	1509955500738	1509955506280	1509955509785	1509955511938	1509955515358	1509955517682	1509955525494	1509955529197	1509955530875	1509955534510	1509955536866	1509955540914	1509955546588	1509955548987	1509955554234	1509955557920	1509955559520	1509955560410	1509955567347	1509955570452	1509955571664	1509955573010	1509955577312	1509955581430	1509955584105	1509955586839	1509955590018	1509955593793	1509955596780	1509955598361	1509955599366	1509955602811	1509955604007	1509955605175	1509955610440	1509955613693	1509955616440	1509955618097	1509955622864	1509955625129
248	1	156	2017-08-25	1503674227403	1503674237175	1503674247251	1503674256395	1503674265670	1503674270706	1503674277396	1503674279525	1503674287249	1503674296057	1503674306781	1503674314999	1503674322796	1503674329662	1503674338815	1503674344275	1503674349222	1503674353363	1503674361435	1503674366286	1503674369184	1503674374244	1503674385067	1503674396427	1503674399531	1503674401298	1503674402356	1503674407150	1503674412965	1503674418153	1503674424454	1503674426105	1503674427397	1503674428961	1503674429882	1503674434988	1503674436277	1503674437519	1503674438795	1503674446067	1503674448662	1503674452758	1503674457318	1503674464450	1503674470410	1503674474942
248	2	156	2017-11-14	1510692374030	1510692377928	1510692379551	1510692380925	1510692390031	1510692400317	1510692403829	1510692405132	1510692409641	1510692411803	1510692417135	1510692423447	1510692432617	1510692439811	1510692443913	1510692454651	1510692457531	1510692463334	1510692472892	1510692480667	1510692484015	1510692493448	1510692499579	1510692502705	1510692504124	1510692505173	1510692506156	1510692508226	1510692509525	1510692511143	1510692513040	1510692513957	1510692515139	1510692516293	1510692517920	1510692519449	1510692520839	1510692522212	1510692543858	1510692548702	1510692552509	1510692555388	1510692573352	1510692579623	1510692584322	1510692588417
249	1	156	2017-09-19	1505822820782	1505822859205	1505822884855	1505822918832	1505822989660	1505823028367	1505823057235	1505823076609	1505823087180	1505823089935	1505823093724	1505823095630	1505823125630	1505823139955	1505823158554	1505823209984	1505823274219	1505823284238	1505823304257	1505823310101	1505823313796	1505823323431	1505823326341	1505823330233	1505823362703	1505823402299	1505823420803	1505823457159	1505823464835	1505823472558	1505823494359	1505823498343	1505823515399	1505823541557	1505823554905	1505823569634	1505823572379	1505823582634	1505823629059	1505823695513	1505823703619	1505823709486	1505823713774	1505823719531	1505823725711	1505823738864
249	2	156	2017-11-04	1509795158233	1509795190275	1509795199521	1509795213777	1509795234284	1509795249348	1509795253379	1509795269841	1509795276262	1509795279077	1509795280529	1509795283566	1509795309486	1509795323299	1509795331459	1509795342198	1509795349489	1509795352400	1509795357834	1509795360467	1509795367857	1509795374801	1509795377848	1509795380837	1509795409806	1509795413620	1509795416581	1509795435351	1509795439087	1509795452617	1509795474312	1509795482547	1509795529880	1509795548195	1509795565809	1509795574746	1509795582517	1509795584834	1509795590517	1509795599048	1509795608307	1509795622547	1509795636451	1509795640083	1509795642719	1509795644835
250	1	156	2017-09-16	1505547039782	1505547066200	1505547071386	1505547082563	1505547092913	1505547107343	1505547130360	1505547135215	1505547143126	1505547146386	1505547157504	1505547161206	1505547183865	1505547188175	1505547191193	1505547210126	1505547219386	1505547222344	1505547262818	1505547264836	1505547274017	1505547277750	1505547286604	1505547322850	1505547335500	1505547338392	1505547341186	1505547376654	1505547388109	1505547395413	1505547402858	1505547406474	1505547414014	1505547421546	1505547426391	1505547428907	1505547448053	1505547452741	1505547457975	1505547460677	1505547471276	1505547481461	1505547523733	1505547524378	1505547531613	1505547533759
250	2	156	2017-11-07	1510051292405	1510051301739	1510051306003	1510051308023	1510051313718	1510051320318	1510051325148	1510051326894	1510051331258	1510051332619	1510051334985	1510051338466	1510051348388	1510051351639	1510051354390	1510051356062	1510051368296	1510051370822	1510051374093	1510051382838	1510051386335	1510051393688	1510051396282	1510051398662	1510051407615	1510051416457	1510051418995	1510051437231	1510051455108	1510051459194	1510051465129	1510051467346	1510051477059	1510051486317	1510051494228	1510051499887	1510051501632	1510051503181	1510051505598	1510051507037	1510051508264	1510051509689	1510051510989	1510051512191	1510051513417	1510051514621
251	1
251	2	156	2017-08-24	1503603013418	1503603017095	1503603022150	1503603023146	1503603023930	1503603029430	1503603039471	1503603041969	1503603043397	1503603044406	1503603046819	1503603055039	1503603061956	1503603068131	1503603069809	1503603074326	1503603075528	1503603083061	1503603085504	1503603090862	1503603096790	1503603097987	1503603098825	1503603099989	1503603101097	1503603101708	1503603102386	1503603102983	1503603104744	1503603105597	1503603106280	1503603106875	1503603107531	1503603108165	1503603108775	1503603109395	1503603110087	1503603110724	1503603111323	1503603112023	1503603112587	1503603113227	1503603113759	1503603114255	1503603114803	1503603115314
251	3	156	2017-11-20	1511210286963	1511210290745	1511210291804	1511210292979	1511210294022	1511210301606	1511210310054	1511210311970	1511210313325	1511210314206	1511210315914	1511210322986	1511210331005	1511210333557	1511210334587	1511210338672	1511210340752	1511210346320	1511210351295	1511210359983	1511210361985	1511210362839	1511210363633	1511210365967	1511210366875	1511210367462	1511210368296	1511210369211	1511210369999	1511210371119	1511210371867	1511210372519	1511210373170	1511210373840	1511210374445	1511210376120	1511210376890	1511210377402	1511210377950	1511210378858	1511210379372	1511210379826	1511210380104	1511210380540	1511210380829	1511210381019
252	1	156	2017-10-18	1508312498900	1508312512503	1508312516348	1508312519262	1508312521094	1508312536846	1508312545263	1508312547107	1508312548427	1508312549819	1508312551884	1508312559148	1508312578705	1508312594926	1508312597296	1508312599464	1508312600947	1508312610342	1508312625767	1508312630826	1508312633960	1508312640269	1508312642328	1508312644170	1508312651246	1508312656416	1508312658891	1508312660304	1508312667700	1508312670196	1508312671830	1508312673206	1508312678517	1508312681719	1508312683086	1508312684496	1508312686475	1508312687915	1508312695126	1508312697190	1508312698324	1508312706171	1508312721516	1508312727887	1508312730160	1508312732508
253	1	156	2017-09-15	1505467546082	1505467570824	1505467583464	1505467593939	1505467611398	1505467634019	1505467655448	1505467664585	1505467678212	1505467687448	1505467696353	1505467705144	1505467750480	1505467762027	1505467765761	1505467771392	1505467792860	1505467816625	1505467834242	1505467836682	1505467863805	1505467877407	1505467888977	1505467900009	1505467918901	1505467934852	1505467948020	1505468003440	1505468012457	1505468029081	1505468043131	1505468057375	1505468070905	1505468082611	1505468087096	1505468105126	1505468113993	1505468125072	1505468134817	1505468138256	1505468162192	1505468171640	1505468178157	1505468198027	1505468212290	1505468224771
254	1	156	2017-08-19	1503169326682	1503169337922	1503169353390	1503169359159	1503169364543	1503169377184	1503169387053	1503169396732	1503169404898	1503169434132	1503169489521	1503169495668	1503169502007	1503169507430	1503169624693	1503169632247	1503169642176	1503169648310	1503169655044	1503169665552	1503169675765	1503169681848	1503169686272	1503169694438	1503169701529	1503169709833	1503169715298	1503169719652	1503169768258	1503169773866	1503169778478	1503169783056	1503169789404	1503169795316	1503169800422	1503169804867	1503169807122	1503169811548	1503169819412	1503169825057	1503169835754	1503169845031	1503169859125	1503169873684	1503169883081	1503169885075
254	2	156	2017-10-06	1507320560390	1507320588043	1507320589004	1507320594561	1507320596372	1507320603236	1507320608889	1507320614364	1507320623038	1507320627508	1507320633834	1507320639037	1507320651188	1507320654803	1507320661765	1507320667064	1507320673352	1507320676565	1507320682037	1507320684174	1507320687949	1507320692301	1507320696316	1507320700620	1507320702880	1507320706294	1507320709263	1507320712938	1507320715231	1507320719006	1507320722951	1507320726539	1507320731645	1507320735886	1507320738691	1507320742049	1507320744398	1507320748142	1507320753336	1507320756321	1507320759051	1507320761502	1507320764076	1507320766929	1507320769204	1507320773573
255	1	156	2017-08-28	1503924944024	1503924990289	1503925000814	1503925005178	1503925016828	1503925023935	1503925026591	1503925032061	1503925037093	1503925054019	1503925062194	1503925074001	1503925088028	1503925092582	1503925099528	1503925105642	1503925112824	1503925117911	1503925124750	1503925131834	1503925143802	1503925150353	1503925155957	1503925172292	1503925195013	1503925198528	1503925204944	1503925211102	1503925221093	1503925233611	1503925257037	1503925261578	1503925283797	1503926728985	1503926736183	1503926741233	1503926742800	1503926746464	1503926752924	1503926760277	1503926773241	1503926782624	1503926791715	1503926818595	1503926824626	1503926826749
255	2	156	2017-10-27	1509122698410	1509122710132	1509122717357	1509122729481	1509122746134	1509122752830	1509122754942	1509122762646	1509122764540	1509122768501	1509122772909	1509122774250	1509122782371	1509123771145	1509123778537	1509123784341	1509123790589	1509123793105	1509123799755	1509123801355	1509123817365	1509123823166	1509123830671	1509123832697	1509123839831	1509123841214	1509123843005	1509123845558	1509123855576	1509123872773	1509123877591	1509123881026	1509123887047	1509123892009	1509123895764	1509123898589	1509123900458	1509123902748	1509123906448	1509123908296	1509123918570	1509123924824	1509123929119	1509123931886	1509123939128	1509123940603
255	3	156	2017-11-20	1511206346813	1511206351668	1511206353502	1511206359645	1511206367645	1511206370051	1511206371234	1511206372597	1511206373899	1511206379614	1511206382731	1511206384036	1511206388969	1511206396869	1511206399469	1511206404508	1511206409763	1511206412116	1511206419396	1511206420909	1511206422382	1511206427584	1511206428905	1511206430773	1511206431780	1511206434264	1511206436484	1511206439386	1511206443829	1511206448127	1511206452504	1511206457141	1511206461333	1511206466768	1511206471191	1511206478605	1511206479952	1511206483216	1511206487842	1511206490392	1511206493041	1511206511971	1511206522488	1511206526798	1511206530773	1511206532944
256	1	156	2017-09-29	1506671823493	1506671836102	1506671838896	1506671840557	1506671856595	1506671866594	1506671868649	1506671870311	1506671871613	1506671875939	1506671882121	1506671884213	1506671890698	1506671892923	1506671894970	1506671896614	1506671902176	1506671904771	1506671912907	1506671917258	1506671922200	1506671928323	1506671930151	1506671931307	1506671939539	1506671943319	1506671946909	1506671956026	1506671961120	1506671963381	1506671969332	1506671973521	1506671979074	1506671981015	1506671985171	1506671988917	1506671990109	1506671991049	1506671995217	1506671997531	1506671999352	1506672004779	1506672006896	1506672008171	1506672013917	1506672015602
257	1	156	2017-08-22	1503423471299	1503423474249	1503423480190	1503423482842	1503423486474	1503425982481	1503425993671	1503426003244	1503426008231	1503426012114	1503426021594	1503426024003	1503426039478	1503426069850	1503426090576	1503426108735	1503426111852	1503426118148	1503426121252	1503426123227	1503426130660	1503426132582	1503426136321	1503426139950	1503426149408	1503426152265	1503426158813	1503426162849	1503426171733	1503426175061	1503426181303	1503426186190	1503426192294	1503426198280	1503426200783	1503426203679	1503426205757	1503426207398	1503426209311	1503426210991	1503426217479	1503426222760	1503426227953	1503426236293	1503426240688	1503426247454
257	2
258	1	156	2017-09-06	1504721965682	1504721972658	1504721990192	1504722000225	1504722013831	1504722030517	1504722033735	1504722036554	1504722038156	1504722053167	1504722069724	1504722074787	1504722076247	1504722077859	1504722079587	1504722089871	1504722097692	1504722101890	1504722115557	1504722117456	1504722119664	1504722135903	1504722137579	1504722139406	1504722141360	1504722142438	1504722143149	1504722144245	1504722145168	1504722146375	1504722148081	1504722148964	1504722149917	1504722158170	1504722159105	1504722160741	1504722161903	1504722162804	1504722171252	1504722174274	1504722176774	1504722177847	1504722185527	1504722189343	1504722197916	1504722209053
259	1	156	2017-09-23	1506119218125	1506119223108	1506119225901	1506119227564	1506119232989	1506119246127	1506119254392	1506119256706	1506119260741	1506119269341	1506119272354	1506119273969	1506119275978	1506119279807	1506119282802	1506119285891	1506119288721	1506119290603	1506119292001	1506119293779	1506119296041	1506119301294	1506119302610	1506119304186	1506119309094	1506119310905	1506119313546	1506119317361	1506119322229	1506119325489	1506119328712	1506119332146	1506119337130	1506119339201	1506119340162	1506119341321	1506119342721	1506119344417	1506119347843	1506119349169	1506119352914	1506119353825	1506119354921	1506119356162	1506119357097	1506119358034
260	1	156	2017-09-15	1505486395742	1505486400252	1505486402220	1505486403534	1505486412236	1505486418366	1505486420729	1505486423450	1505486424369	1505486425203	1505486430070	1505486431863	1505486451354	1505486455864	1505486459951	1505486461272	1505486465637	1505486469476	1505486471308	1505486473085	1505486477802	1505486479283	1505486480368	1505486481795	1505486485783	1505486487233	1505486488668	1505486494875	1505486496282	1505486498616	1505486506797	1505486514837	1505486516623	1505486518017	1505486518966	1505486520807	1505486521968	1505486523332	1505486524768	1505486525934	1505486527528	1505486528880	1505486531680	1505486533199	1505486534581	1505486539705
260	2	156	2017-11-07	1510069886136	1510069889077	1510069890757	1510069891918	1510069897318	1510069902972	1510069906089	1510069907232	1510069913236	1510069914867	1510069916395	1510069917496	1510069923914	1510069929248	1510069931015	1510069932233	1510069933793	1510069934834	1510069936023	1510069941595	1510069943171	1510069944599	1510069945474	1510069946556	1510069954142	1510069955564	1510069956943	1510069958182	1510069960101	1510069962235	1510069967233	1510069971620	1510069980368	1510069981934	1510069982873	1510069984243	1510069985256	1510069986438	1510069987329	1510069988205	1510069989346	1510069994487	1510069998603	1510070000160	1510070001319	1510070002147
261	1	156	2017-09-16	1505581372586	1505581378135	1505581381174	1505581388822	1505581398535	1505581418193	1505581421982	1505581434470	1505581446747	1505581451729	1505581457418	1505581458958	1505581548349	1505581563483	1505581568673	1505581582149	1505581620228	1505581623507	1505581642296	1505581650396	1505581660276	1505581667081	1505581670695	1505581674967	1505581695445	1505581699835	1505581702591	1505581707575	1505581713066	1505581717186	1505581727977	1505581748453	1505581776623	1505581780219	1505581782013	1505581784235	1505581785890	1505581787194	1505581793566	1505581807291	1505581814030	1505581834555	1505581844953	1505581854222	1505581858181	1505581862688
261	2	156	2017-11-01	1509555464368	1509555467635	1509555470256	1509555510587	1509555518209	1509555538497	1509555545911	1509555545975	1509555553182	1509555562876	1509555569494	1509555571175	1509555609958	1509555615873	1509555623287	1509555628728	1509555653154	1509555666008	1509555675939	1509555681758	1509555690842	1509555695541	1509555697914	1509555700414	1509555707791	1509555712208	1509555715233	1509555721742	1509555724086	1509555726557	1509555738404	1509555740581	1509555749511	1509555751934	1509555753373	1509555755721	1509555756701	1509555756825	1509555759225	1509555767103	1509555769893	1509555775356	1509555794177	1509555798286	1509555799948	1509555801620
262	1	156	2017-09-13	1505305364000	1505305378895	1505305382220	1505305386116	1505305415023	1505305420236	1505305423042	1505305429838	1505305432676	1505305459350	1505305477349	1505305479806	1505305511191	1505305513357	1505305517765	1505305524837	1505305527062	1505305545108	1505305558437	1505305565631	1505305570038	1505305576462	1505305581659	1505305583715	1505305585259	1505305589227	1505305590865	1505305617658	1505305626630	1505305630766	1505305645468	1505305674284	1505305678823	1505305684252	1505305688119	1505305712766	1505305751027	1505305752487	1505305755117	1505305772408	1505305779884	1505305781079	1505305782256	1505305782998	1505305783814	1505305784526
263	1	156	2017-09-07	1504796743947	1504796768206	1504796770606	1504796778162	1504796780151	1504796785966	1504796791135	1504796793515	1504796799968	1504796802583	1504796804348	1504796806387	1504796840922	1504796846135	1504796852574	1504796854629	1504796873879	1504796881144	1504796888560	1504796891624	1504796899532	1504796901075	1504796915848	1504796924886	1504796937034	1504796941418	1504796947971	1504796950930	1504796958487	1504796964603	1504796968349	1504796969489	1504796978853	1504796982227	1504796983199	1504796986776	1504796988020	1504796989685	1504796991870	1504796994155	1504796997063	1504796999089	1504797005658	1504797014810	1504797017212	1504797018463
263	2	156	2017-10-31	1509481936481	1509481948162	1509481952940	1509481960364	1509481962157	1509481970781	1509481974133	1509481975062	1509481976724	1509481977659	1509481979576	1509481981059	1509481988110	1509481990418	1509481991924	1509481992998	1509481996717	1509481999327	1509482005602	1509482007551	1509482008983	1509482013888	1509482015459	1509482016339	1509482025605	1509482033226	1509482034938	1509482036111	1509482038790	1509482042758	1509482044688	1509482045523	1509482047039	1509482048077	1509482048856	1509482049940	1509482051451	1509482052390	1509482058774	1509482060725	1509482063318	1509482065686	1509482069979	1509482073136	1509482074977	1509482075942
264	1	156	2017-08-31	1504131272201	1504131276136	1504131302091	1504131305092	1504131339055	1504131342739	1504131345556	1504131348029	1504131349411	1504131362683	1504131368415	1504131395631	1504131412444	1504131423133	1504131426050	1504131436549	1504131445722	1504131449992	1504131479579	1504131481425	1504131485676	1504131502321	1504131504031	1504131507088	1504131517712	1504131526746	1504131539177	1504131542593	1504131551746	1504131563749	1504131577571	1504131582803	1504131610983	1504131630196	1504131638437	1504131642517	1504131644454	1504131647713	1504131650648	1504131658649	1504131660425	1504131665280	1504131687313	1504131692183	1504131694175	1504131696237
264	2	156	2017-10-13	1507915717156	1507915725765	1507915741044	1507915743166	1507915751211	1507915753981	1507915757131	1507915764640	1507915765763	1507915772691	1507915775545	1507915777872	1507915785997	1507915793549	1507915799201	1507915806801	1507915817819	1507915820197	1507915831297	1507915833004	1507915839178	1507915843330	1507915844755	1507915849304	1507915855357	1507915859648	1507915862825	1507915864446	1507915869308	1507915876607	1507915880867	1507915885437	1507915890441	1507915894799	1507915897286	1507915908269	1507915914040	1507915915408	1507915921294	1507915922542	1507915924981	1507915932232	1507915950884	1507915957329	1507915961053	1507915962685
264	3	156	2017-11-26	1511718283853	1511718286102	1511718322408	1511718324349	1511718330062	1511718331783	1511718333278	1511718334536	1511718336061	1511718343322	1511718345548	1511718346667	1511718353540	1511718364210	1511718369177	1511718376504	1511718382404	1511718384062	1511718390656	1511718391861	1511718394024	1511718400086	1511718401155	1511718402855	1511718410141	1511718411766	1511718413443	1511718414640	1511718418130	1511718423093	1511718431818	1511718433345	1511718439622	1511718440885	1511718441936	1511718446790	1511718447909	1511718449544	1511718451274	1511718454816	1511718457399	1511718461013	1511718465292	1511718470486	1511718480823	1511718482058
265	1	156	2017-09-18	1505772399612	1505772401356	1505772402577	1505772403642	1505772405224	1505772416495	1505772420083	1505772421358	1505772422603	1505772435845	1505772445181	1505772447947	1505772452846	1505772458213	1505772462177	1505772468241	1505772475456	1505772478444	1505772484615	1505772487267	1505772489017	1505772494104	1505772496393	1505772499517	1505772504484	1505772507051	1505772508870	1505772510703	1505772516784	1505772524948	1505772529942	1505772535080	1505772541388	1505772543623	1505772544767	1505772546058	1505772547110	1505772548066	1505772554270	1505772556956	1505772557896	1505772558780	1505772559890	1505772568071	1505772570313	1505772571222
266	1	156	2017-10-02	1506967804736	1506967833898	1506967848309	1506967855048	1506967859089	1506967906062	1506967909637	1506967912940	1506967914886	1506967917121	1506967920029	1506967921468	1506967930354	1506967940042	1506967945479	1506967953144	1506967955424	1506967958528	1506967963538	1506967970645	1506967974359	1506967976702	1506967984225	1506967987406	1506967995316	1506968015727	1506968028201	1506968032583	1506968033960	1506968035976	1506968042152	1506968045033	1506968058351	1506968060680	1506968080209	1506968102788	1506968104528	1506968105857	1506968152442	1506968153631	1506968155951	1506968166206	1506968197471	1506968201561	1506968203503	1506968215442
266	2	156	2017-11-22	1511386108590	1511386158380	1511386160419	1511386169479	1511386175742	1511386205687	1511386211403	1511386214584	1511386217440	1511386218482	1511386220928	1511386222127	1511386229932	1511386236208	1511386242885	1511386253636	1511386273919	1511386278513	1511386288343	1511386294979	1511386297753	1511386299449	1511386300632	1511386302912	1511386312275	1511386313475	1511386315209	1511386320878	1511386322573	1511386324647	1511386345699	1511386353288	1511386363378	1511386367184	1511386378722	1511386393349	1511386395963	1511386398001	1511386401824	1511386405802	1511386409703	1511386425505	1511386448286	1511386460159	1511386467216	1511386479374
267	1	0		1505401459637
268	1	156	2017-09-15	1505494066003	1505494120618	1505494121365	1505494134799	1505494155999	1505494182282	1505494196249	1505494199843	1505494202645	1505494207533	1505494262884	1505494266381	1505494275748	1505494292517	1505494301050	1505494304731	1505494316667	1505494329633	1505494344917	1505494355310	1505494366355	1505494376988	1505494387283	1505494391128	1505494408234	1505494421067	1505494431067	1505494442722	1505494451251	1505494456289	1505494467584	1505494475793	1505494482598	1505494491567	1505494498434	1505494504029	1505494509386	1505494512533	1505494517366	1505494530707	1505494537543	1505494561621	1505494596570	1505494600793	1505494610272	1505494620818
268	2	156	2017-10-30	1509385053542	1509385078349	1509385087952	1509385107015	1509385111208	1509385137810	1509385157782	1509385161995	1509385178583	1509385181995	1509385198699	1509385202602	1509385222417	1509385231816	1509385235606	1509385238107	1509385241486	1509385263878	1509385268513	1509385274813	1509385280403	1509385283633	1509385285963	1509385288712	1509385300959	1509385308984	1509385316267	1509385324799	1509385339233	1509385344773	1509385356183	1509385362966	1509385368083	1509385371218	1509385378511	1509385393133	1509385406849	1509385409610	1509385411674	1509385420683	1509385429589	1509385465053	1509385473524	1509385484313	1509385491783	1509385502136
269	1	73		1505310410734	1505310426133	1505310431171	1505310441148	1505310443124	1505310469142	1505310511202	1505310518971	1505310537666	1505310539510	1505310541420	1505310542478	1505310557535	1505310560675	1505310563733	1505310569938	1505310575646	1505310578908	1505310588941	1505310597711	1505310606179	1505310611969	1505310614242	1505310616177	1505310625134	1505310634752	1505310636882	1505310638753	1505310641242	1505310644929	1505310651014	1505310655247	1505310661544	1505310667394	1505310671466	1505310676918	1505310677831	1505310678911	1505310683103	1505310684599	1505310686222	1505310691173	1505310706024	1505310716705	1505310718592	1505310727159
269	2	156	2017-09-15	1505463670267	1505463677925	1505463681298	1505463688828	1505463690978	1505463699615	1505463708570	1505463710136	1505463717889	1505463721735	1505463723280	1505463724313	1505463735757	1505463738031	1505463740992	1505463747480	1505463751279	1505463754124	1505463767864	1505463777418	1505463786173	1505463790257	1505463791597	1505463793693	1505463800175	1505463807194	1505463810046	1505463811199	1505463812816	1505463814967	1505463821719	1505463825620	1505463832626	1505463837611	1505463843207	1505463845598	1505463846469	1505463847329	1505463849182	1505463850355	1505463851698	1505463858151	1505463867315	1505463878262	1505463879857	1505463882867
269	3	156	2017-10-30	1509366748686	1509366757451	1509366761309	1509366766442	1509366772154	1509366782055	1509366788927	1509366793530	1509366802828	1509366804923	1509366806428	1509366807348	1509366813196	1509366818752	1509366822202	1509366825436	1509366828939	1509366831186	1509366837488	1509366841954	1509366846042	1509366851419	1509366852553	1509366853664	1509366863663	1509366867645	1509366869360	1509366872935	1509366878731	1509366881720	1509366889422	1509366892561	1509366896473	1509366901243	1509366904876	1509366910048	1509366911601	1509366912552	1509366914393	1509366915671	1509366918167	1509366921255	1509366928502	1509366932815	1509366935575	1509366939269
270	1	156	2017-08-31	1504177436644	1504177439059	1504177452211	1504177454892	1504177470578	1504177477027	1504177479163	1504177487785	1504177489443	1504177497022	1504177499261	1504177500676	1504177515496	1504177520996	1504177523260	1504177533349	1504177539945	1504177541860	1504177553044	1504177554261	1504177556652	1504177561765	1504177562932	1504177564797	1504177571979	1504177573548	1504177574652	1504177576356	1504177585413	1504177588284	1504177595535	1504177599363	1504177609096	1504177614179	1504177615829	1504177617157	1504177618013	1504177619285	1504177624317	1504177626156	1504177628533	1504177632205	1504177638462	1504177644829	1504177649047	1504177650525
270	2	156	2017-10-13	1507898444564	1507898447092	1507898453604	1507898455348	1507898464040	1507898468382	1507898469844	1507898471748	1507898473364	1507898479345	1507898481339	1507898482611	1507898488496	1507898495076	1507898552803	1507898561519	1507898585981	1507898587525	1507898603681	1507898605005	1507898606588	1507898611107	1507898612397	1507898613540	1507898621488	1507898623100	1507898624917	1507898626844	1507898630491	1507898636648	1507898641902	1507898643245	1507898646608	1507898653139	1507898654341	1507898655629	1507898656404	1507898657501	1507898662248	1507898664013	1507898665157	1507898673120	1507898678216	1507898684963	1507898689211	1507898691172
271	1	156	2017-09-17	1505682503566	1505682508101	1505682547258	1505682548585	1505682551498	1505682560669	1505682563246	1505682565226	1505682569577	1505682575451	1505682584231	1505682586395	1505682592601	1505682598775	1505682606097	1505682611755	1505682619894	1505682626728	1505682635621	1505682639328	1505682644691	1505682649384	1505682652194	1505682655737	1505682663414	1505682671209	1505682677587	1505682684448	1505682692564	1505682698153	1505682702094	1505682707964	1505682712205	1505682717751	1505682720941	1505682725858	1505682727922	1505682732854	1505682734799	1505682736112	1505682737516	1505682742533	1505682747635	1505682749654	1505682751010	1505682755446
272	1	156	2017-09-11	1505152280505	1505152287436	1505152288395	1505152308214	1505152337447	1505152345236	1505152346086	1505152348222	1505152348942	1505152349904	1505152353816	1505152371052	1505152385884	1505152397794	1505152399429	1505152400347	1505152401975	1505152408779	1505152420383	1505152421918	1505152423567	1505152424335	1505152425068	1505152426630	1505152427705	1505152434756	1505152435725	1505152437155	1505152438720	1505152440749	1505152449548	1505152454293	1505152456545	1505152461656	1505152463013	1505152464237	1505152465036	1505152465915	1505152468016	1505152468796	1505152470316	1505152487033	1505152504502	1505152517371	1505152522358	1505152528507
272	2	156	2017-10-23	1508756858158	1508756865213	1508756866993	1508756874998	1508756876482	1508756881335	1508756883083	1508756883982	1508756885154	1508756885855	1508756892003	1508756899529	1508756903183	1508756912705	1508756913913	1508756914873	1508756918403	1508756923377	1508756930733	1508756932064	1508756933083	1508756933813	1508756935854	1508756937263	1508756940364	1508756941273	1508756942044	1508756942723	1508756943493	1508756944514	1508756956221	1508756962922	1508756965004	1508756969615	1508756970753	1508756971825	1508756972664	1508756973305	1508756974307	1508756975007	1508756976015	1508756980873	1508756995803	1508757012090	1508757021658	1508757026609
273	1	21		1502976183558	1502976209669	1502976215270	1502976226253	1502976232787	1502976237679	1502976241777	1502976249269	1502976307101	1502976312807	1502976320434	1502976330954	1502976337769	1502976340205	1502976342216	1502976347638	1502976352226	1502976357589	1502976361246	1502976365206	1502976369619	1502976374617
274	1	156	2017-09-20	1505824709969	1505824733427	1505824734470	1505824739458	1505824742704	1505824760500	1505824769505	1505824778550	1505824784236	1505824787110	1505824806333	1505824823370	1505824829718	1505824835950	1505824839601	1505824844558	1505824847044	1505824852754	1505824859882	1505824867870	1505824874940	1505824879118	1505824880231	1505824884423	1505824892167	1505824894889	1505824911975	1505824916504	1505824922185	1505824925911	1505824931245	1505824932632	1505824934604	1505824936727	1505824939215	1505824942291	1505824943633	1505824944691	1505824950375	1505824952515	1505824955896	1505824960953	1505824979958	1505824987108	1505824989940	1505824991032
274	2	156	2017-11-01	1509555538691	1509555548777	1509555549657	1509555558910	1509555563619	1509555573649	1509555585834	1509555588447	1509555592601	1509555598022	1509555603011	1509555607145	1509555618153	1509555624936	1509555632515	1509555638878	1509555647424	1509555651662	1509555655506	1509555660636	1509555669958	1509555673901	1509555676125	1509555678055	1509555691101	1509555694153	1509555704597	1509555708663	1509555716149	1509555718272	1509555724305	1509555726197	1509555728122	1509555729982	1509555731877	1509555737807	1509555738809	1509555739843	1509555745579	1509555747652	1509555755893	1509555760354	1509555777614	1509555787997	1509555789930	1509555791525
275	1	156	2017-08-21	1503340296898	1503340306167	1503340333755	1503340337140	1503340349905	1503340392440	1503340393963	1503340395426	1503340402797	1503340416779	1503340423436	1503340425436	1503340426196	1503340440567	1503340457268	1503340468508	1503340476977	1503340481053	1503340489968	1503340494135	1503340506932	1503340513242	1503340515775	1503340526050	1503340542245	1503340552855	1503340563498	1503340564380	1503340570549	1503340589700	1503340591693	1503340594005	1503340601963	1503340606586	1503340609744	1503340613727	1503340615612	1503340617495	1503340624952	1503340627216	1503340634436	1503340643791	1503340675227	1503340684451	1503340692851	1503340697184
275	2	156	2017-11-07	1510077119338	1510077125495	1510077128782	1510077130890	1510077133356	1510077135426	1510077137236	1510077144546	1510077147290	1510077149227	1510077152060	1510077153680	1510077161212	1510077173478	1510077184958	1510077191683	1510077197389	1510077199556	1510077211739	1510077213792	1510077226455	1510077229473	1510077231944	1510077236417	1510077246783	1510077258830	1510077264881	1510077268531	1510077280188	1510077286070	1510077292636	1510077301182	1510077304517	1510077308134	1510077312392	1510077315539	1510077319842	1510077322734	1510077328372	1510077330728	1510077333936	1510077345221	1510077355981	1510077361500	1510077367533	1510077370636
276	1	156	2017-08-21	1503324793788	1503324802035	1503324805646	1503324807117	1503324808687	1503324824775	1503324827432	1503324828522	1503324829520	1503324831024	1503324833113	1503324834202	1503324846270	1503324848341	1503324850522	1503324851523	1503324852442	1503324860839	1503324871865	1503324880432	1503324882598	1503324883917	1503324885187	1503324886190	1503324899413	1503324901434	1503324903224	1503324910559	1503324912169	1503324917783	1503324923599	1503324925302	1503324931424	1503324932450	1503324933470	1503324934458	1503324940728	1503324941727	1503324943026	1503324943954	1503324944957	1503324951280	1503324959192	1503324965110	1503324967150	1503324968051
276	2	156	2017-10-09	1507573533777	1507573541238	1507573544482	1507573545690	1507573546639	1507573558251	1507573559075	1507573560097	1507573561177	1507573561886	1507573562695	1507573563464	1507573568762	1507573570251	1507573571148	1507573571975	1507573572812	1507573574191	1507573580117	1507573580905	1507573581976	1507573582675	1507573583326	1507573583966	1507573585907	1507573586735	1507573587715	1507573588485	1507573590536	1507573591555	1507573598050	1507573598553	1507573599419	1507573600250	1507573601437	1507573602145	1507573602911	1507573603772	1507573604743	1507573605706	1507573606632	1507573610575	1507573611006	1507573613371	1507573615111	1507573615945
277	1	156	2017-09-27	1506536350136	1506536357121	1506536361244	1506536364944	1506536374044	1506536376282	1506536377635	1506536379501	1506536380481	1506536388061	1506536389782	1506536390987	1506536397009	1506536401458	1506536403586	1506536411816	1506536417683	1506536418584	1506536421479	1506536422706	1506536423667	1506536431313	1506536432465	1506536445752	1506536452999	1506536455072	1506536455967	1506536471439	1506536477620	1506536480342	1506536486690	1506536487758	1506536489038	1506536489895	1506536493749	1506536494335	1506536495709	1506536496573	1506536502461	1506536504010	1506536505458	1506536508043	1506536514000	1506536515362	1506536516514	1506536521116
278	1	156	2017-09-15	1505488042277	1505488044925	1505488046606	1505488057557	1505488077490	1505488079781	1505488092124	1505488093766	1505488098206	1505488100158	1505488110326	1505488111695	1505488121709	1505488129643	1505488135902	1505488139927	1505488150392	1505488151759	1505488158809	1505488159854	1505488164302	1505488166310	1505488167772	1505488171995	1505488174419	1505488175555	1505488178756	1505488182755	1505488183794	1505488184994	1505488186499	1505488187684	1505488188658	1505488189571	1505488190722	1505488192059	1505488193426	1505488194419	1505488195362	1505488201551	1505488208811	1505488214200	1505488226187	1505488230843	1505488241518	1505488242636
278	2	156	2017-10-27	1509103687742	1509103698337	1509103702526	1509103711820	1509103713686	1509103725503	1509103732252	1509103739620	1509103744630	1509103747053	1509103755357	1509103760085	1509103777371	1509103783621	1509103787221	1509103802139	1509103807570	1509103813655	1509103817941	1509103820077	1509103821909	1509103823501	1509103824981	1509103827453	1509103828677	1509103829573	1509103830357	1509103831141	1509103833277	1509103834381	1509103835317	1509103836429	1509103837429	1509103838332	1509103839740	1509103843780	1509103844812	1509103845684	1509103859306	1509103865639	1509103873457	1509103882436	1509103888572	1509103895588	1509103903757	1509103910972
279	1	14		1503926936150	1503926940469	1503926943505	1503926946799	1503926948016	1503926964421	1503926967596	1503926971188	1503926978639	1503926980718	1503926982396	1503926983573	1503926985741	1503926988207	1503926989070
280	1	156	2017-09-22	1506071569680	1506071573553	1506071574176	1506071574822	1506071575614	1506071587077	1506071592215	1506071593140	1506071596596	1506071597366	1506071599863	1506071601022	1506071606459	1506071624899	1506071626092	1506071628917	1506071647822	1506071652451	1506071663215	1506071674891	1506071690637	1506071696052	1506071700532	1506071702737	1506071711892	1506071713269	1506071723020	1506071733706	1506071737839	1506071745235	1506071751930	1506071798537	1506071800151	1506071801467	1506071802981	1506071804167	1506071805280	1506071806527	1506071811229	1506071812744	1506071815794	1506071828019	1506071838807	1506071840336	1506071844026	1506071850119
280	2	156	2017-11-03	1509726028505	1509726031353	1509726033265	1509726034346	1509726040632	1509726046686	1509726049066	1509726050268	1509726056799	1509726068011	1509726072165	1509726073383	1509726080284	1509726082387	1509726083839	1509726085969	1509726094735	1509726101755	1509726110025	1509726113613	1509726116144	1509726117308	1509726119302	1509726120435	1509726127605	1509726128892	1509726129870	1509726132355	1509726136906	1509726140297	1509726145274	1509726146360	1509726147383	1509726148169	1509726150492	1509726151667	1509726152566	1509726153534	1509726154752	1509726155906	1509726161537	1509726166738	1509726170794	1509726213528	1509726229128	1509726230346
281	1	156	2017-09-14	1505397465244	1505397474389	1505397481456	1505397487399	1505397501791	1505397510599	1505397517815	1505397531364	1505397540651	1505397543047	1505397550285	1505397552863	1505397564127	1505397575765	1505397589425	1505397596705	1505397675089	1505397677929	1505397685409	1505397732919	1505397748800	1505397755640	1505397759055	1505397761247	1505397768433	1505397774612	1505397779704	1505397789712	1505397797272	1505397806281	1505397812266	1505397817285	1505397827495	1505397833241	1505397838402	1505397844256	1505397847395	1505397848847	1505397854613	1505397860575	1505397866036	1505397870462	1505397874321	1505397880012	1505397886861	1505397892068
281	2	156	2017-10-30	1509388829455	1509388834275	1509388836948	1509388838164	1509388846754	1509388850291	1509388852707	1509388859019	1509388861739	1509388866723	1509388875192	1509388877724	1509388886547	1509388892024	1509388898236	1509388900163	1509388905333	1509388908141	1509388915636	1509388917812	1509388922659	1509388925356	1509388926629	1509388928619	1509388934705	1509388941204	1509388946661	1509388951103	1509388957883	1509388961251	1509388967017	1509388972143	1509388978856	1509388988608	1509388993484	1509389000531	1509389002604	1509389003940	1509389009214	1509389014023	1509389018832	1509389024577	1509389031574	1509389038837	1509389044598	1509389050226
282	1	156	2017-08-18	1503093740532	1503093755508	1503093765023	1503093775853	1503093796081	1503093801283	1503093805222	1503093807565	1503093810235	1503093811644	1503093815413	1503093828194	1503093841956	1503093849007	1503093858239	1503093864238	1503093869256	1503093879551	1503093881412	1503093886727	1503093890148	1503093891704	1503093894287	1503093899990	1503093903083	1503093912883	1503093918543	1503093924347	1503093927563	1503093931101	1503093937596	1503093940239	1503093943766	1503093951766	1503093954067	1503093958404	1503093965317	1503093967438	1503093977880	1503093979917	1503093985499	1503093991478	1503093998514	1503094007353	1503094014638	1503094019749
283	1	156	2017-09-14	1505384632693	1505384634201	1505384635324	1505384635956	1505384636662	1505384637361	1505384638023	1505384638881	1505384640806	1505384652203	1505384660762	1505384662720	1505384672982	1505384679134	1505384681820	1505384683116	1505384694547	1505384698692	1505384701419	1505384702599	1505384703916	1505384707568	1505384708790	1505384710891	1505384714573	1505384716786	1505384719623	1505384725003	1505384726249	1505384727642	1505384731842	1505384732874	1505384733900	1505384738527	1505384739333	1505384745548	1505384747544	1505384748951	1505384750009	1505384753892	1505384754678	1505384757953	1505384763403	1505384766547	1505384767839	1505384769099
284	1	156	2017-09-21	1505974171486	1505974175984	1505974180803	1505974187851	1505974189719	1505974199021	1505974215769	1505974218152	1505974219686	1505974227663	1505974231035	1505974232720	1505974243710	1505974252788	1505974260371	1505974266575	1505974281129	1505974284987	1505974295900	1505974303172	1505974312466	1505974314175	1505974315711	1505974318179	1505974325606	1505974331997	1505974336557	1505974344741	1505974351362	1505974356211	1505974369135	1505974371030	1505974377613	1505974380810	1505974386385	1505974389241	1505974390379	1505974391595	1505974394215	1505974395733	1505974405336	1505974409232	1505974415638	1505974434203	1505974436021	1505974437031
285	1	156	2017-09-07	1504794104595	1504794130107	1504794133595	1504794134652	1504794141711	1504794145195	1504794150067	1504794155402	1504794159955	1504794162890	1504794164162	1504794165050	1504794169181	1504794172453	1504794175018	1504794179124	1504794181317	1504794188132	1504794192836	1504794195687	1504794198339	1504794199847	1504794200690	1504794201837	1504794202964	1504794203660	1504794204718	1504794205539	1504794206507	1504794208836	1504794213317	1504794214550	1504794215507	1504794216215	1504794217127	1504794218082	1504794218961	1504794219748	1504794226147	1504794228298	1504794229052	1504794232818	1504794237505	1504794240910	1504794243861	1504794249249
285	2	156	2017-11-10	1510327892551	1510327895664	1510327896387	1510327897129	1510327898908	1510327904242	1510327905230	1510327906929	1510327911265	1510327912284	1510327914342	1510327915231	1510327918619	1510327919033	1510327920643	1510327921723	1510327926558	1510327927494	1510327931263	1510327932432	1510327933591	1510327934840	1510327935886	1510327938554	1510327939341	1510327940376	1510327941118	1510327941928	1510327942705	1510327943773	1510327946894	1510327947474	1510327950946	1510327952097	1510327954561	1510327961453	1510327962133	1510327962897	1510327963618	1510327964473	1510327968111	1510327968758	1510327973180	1510327973788	1510327974507	1510327977183
286	1	149		1504073599042	1504073696433	1504073699210	1504073703155	1504073731931	1504073743962	1504073753219	1504073758937	1504073778354	1504073797144	1504073832624	1504073838692	1504073848048	1504073852621	1504073873321	1504073880808	1504073886388	1504073893131	1504073907089	1504073915951	1504073928954	1504073938682	1504073945633	1504073957853	1504073961622	1504073962599	1504073963502	1504073965876	1504073967684	1504073969825	1504073970711	1504073971655	1504073972694	1504073973916	1504073975352	1504073977467	1504073978579	1504073979578	1504073985192	1504073987193	1504073990518	1504073993737	1504074022110	1504074026606	1504074028276	1504074029405
286	2	156	2017-10-26	1508998640105	1508998641162	1508998642186	1508998643888	1508998647444	1508998677798	1508998696312	1508998715136	1508998722871	1508998735218	1508998738309	1508998739440	1508998752012	1508998755507	1508998759245	1508998768923	1508998780634	1508998798891	1508998811555	1508998824237	1508998838191	1508998845842	1508998850402	1508998870648	1508998871689	1508998873266	1508998875296	1508998876269	1508998877880	1508998878938	1508998879330	1508998880210	1508998881295	1508998882152	1508998883015	1508998884215	1508998885084	1508998885931	1508998895199	1508998902994	1508998915605	1508998949442	1508998952122	1508998952629	1508998953023	1508998954927
287	1	156	2017-09-09	1504965211982	1504965251102	1504965265382	1504965279656	1504965283993	1504965315982	1504965319393	1504965320897	1504965324367	1504965331317	1504965335300	1504965336428	1504965351663	1504965367933	1504965380519	1504965390224	1504965404609	1504965423692	1504965445721	1504965449471	1504965466885	1504965616642	1504965622677	1504965634944	1504965647999	1504965656121	1504965670211	1504965683382	1504965697746	1504965704542	1504965714968	1504965731042	1504965735278	1504965737132	1504965774142	1504965777412	1504965778844	1504965780960	1504965788900	1504965794124	1504965801076	1504965815668	1504965825725	1504965838762	1504965845047	1504965852700
287	2	156	2017-11-04	1509812693909	1509812724250	1509812734947	1509812738683	1509812740103	1509812761637	1509812766091	1509812767679	1509812770441	1509812773126	1509812776982	1509812778119	1509812790167	1509812813993	1509812821827	1509812835378	1509812851631	1509812857121	1509812871496	1509812875373	1509812893125	1509812903998	1509812906911	1509812914584	1509812931021	1509812939461	1509812944230	1509812951149	1509812959239	1509812964261	1509812977903	1509812985533	1509812988499	1509812990181	1509812996890	1509813000317	1509813001395	1509813002639	1509813009381	1509813017039	1509813030803	1509813041389	1509813045871	1509813047485	1509813050199	1509813062557
288	1	156	2017-09-06	1504704760363	1504704769792	1504704793063	1504704803018	1504704806952	1504704817912	1504704831834	1504704849597	1504704863559	1504704873893	1504704903927	1504704912729	1504704927529	1504704963792	1504704970463	1504704977258	1504704984939	1504704993821	1504705007521	1504705009566	1504705016033	1504705022950	1504705024996	1504705036924	1504705046230	1504705051545	1504705061712	1504705070623	1504705076242	1504705093692	1504705101014	1504705107158	1504705125035	1504705134088	1504705139446	1504705145810	1504705149307	1504705157417	1504705159990	1504705187874	1504705209181	1504705219919	1504705232873	1504705250634	1504705267260	1504705274914
288	2	156	2017-11-05	1509879021891	1509879027911	1509879032995	1509879041134	1509880719071	1509880734351	1509880742583	1509880894616	1509880909780	1509880946085	1509880992222	1509880998640	1509882064068	1509882068685	1509882073448	1509882084167	1509882116624	1509882132047	1509882140985	1509882328865	1509882351176	1509882362177	1509882365773	1509882387455	1509882443859	1509882503718	1509882514019	1509882525450	1509882537689	1509882542804	1509882552118	1509882635677	1509882659772	1509882676103	1509882680548	1509882689153	1509882692821	1509882694308	1509882698125	1509882700033	1509882706656	1509882718153	1509882780704	1509882784206	1509882788405	1509882839704
289	1	156	2017-09-14	1505403205727	1505403210368	1505403214598	1505403217242	1505403228151	1505403235539	1505403242980	1505403248123	1505403252375	1505403256566	1505403263030	1505403266168	1505403271806	1505403280790	1505403285616	1505403289611	1505403293304	1505403300233	1505403309688	1505403313294	1505403317034	1505403320778	1505403323537	1505403326884	1505403336376	1505403342408	1505403346809	1505403354302	1505403359758	1505403363105	1505403367837	1505403370891	1505403373289	1505403377944	1505403385643	1505403390368	1505403395084	1505403397302	1505403402981	1505403404738	1505403408272	1505403414438	1505403420964	1505403426772	1505403431053	1505403433226
290	1	156	2017-08-21	1503344880872	1503344902323	1503344905600	1503344911661	1503344921007	1503344927539	1503344929098	1503344932054	1503344933588	1503344935656	1503344952618	1503344956150	1503344964279	1503344993562	1503345003880	1503345011299	1503345014082	1503345016207	1503345028567	1503345029422	1503345036187	1503345037230	1503345039602	1503345042188	1503345052637	1503345061471	1503345068129	1503345072709	1503345079822	1503345090551	1503345092192	1503345097530	1503345104761	1503345109669	1503345117554	1503345121658	1503345124613	1503345129981	1503345133154	1503345137985	1503345146888	1503345155679	1503345164537	1503345165974	1503345169265	1503345175008
291	1	156	2017-09-20	1505932357873	1505932361206	1505932364172	1505932366000	1505932377613	1505932388749	1505932391713	1505932393576	1505932395575	1505932401624	1505932407909	1505932410312	1505932420249	1505932434286	1505932439891	1505932441954	1505932447411	1505932451214	1505932468836	1505932471846	1505932475425	1505932480180	1505932482815	1505932484669	1505932489713	1505932490606	1505932491719	1505932494308	1505932495206	1505932497108	1505932498016	1505932499027	1505932499975	1505932500951	1505932501885	1505932502981	1505932504054	1505932504809	1505932505796	1505932506946	1505932508210	1505932509095	1505932509992	1505932510959	1505932511791	1505932512598
291	2	156	2017-11-03	1509722628540	1509722631961	1509722633475	1509722634583	1509722639313	1509722846013	1509722847826	1509722858413	1509722860302	1509722861432	1509722862773	1509722863689	1509722866128	1509722873583	1509722875191	1509722876554	1509722881716	1509722885368	1509722890809	1509722892132	1509722893767	1509722898509	1509722938337	1509722947292	1509722948683	1509722949432	1509722950150	1509722950848	1509722951594	1509722952712	1509722953488	1509722954445	1509722955306	1509722956095	1509722956929	1509722957864	1509722958815	1509722960162	1509722960968	1509722961606	1509722962335	1509722963106	1509722964122	1509722964794	1509722965497	1509722966182
292	1	7		1507900362216	1507900372174	1507900390322	1507900483871	1507900490648	1507900497180	1507900499652	1507900502391
293	1	156	2017-08-21	1503329172449	1503329190197	1503329192752	1503329199252	1503329204429	1503329252838	1503329256061	1503329257330	1503329265568	1503329290002	1503329293523	1503329294713	1503329328489	1503329333507	1503329338907	1503329345905	1503329348625	1503329355562	1503329362566	1503329376847	1503329385914	1503329395732	1503329398355	1503329400731	1503329427324	1503329434072	1503329440793	1503329447314	1503329460318	1503329464240	1503329471327	1503329476575	1503329479351	1503329485603	1503329492118	1503329495935	1503329504931	1503329506935	1503329510050	1503329511834	1503329517143	1503329524344	1503329533323	1503329544679	1503329547230	1503329554250
293	2	156	2017-10-03	1507027686995	1507027706220	1507027708220	1507027712816	1507027714688	1507027727227	1507027729534	1507027731006	1507027732602	1507027739502	1507027742022	1507027743372	1507027784701	1507027789327	1507027791618	1507027794182	1507027802329	1507027805644	1507027813319	1507027818460	1507027820376	1507027824975	1507027826347	1507027828736	1507027836081	1507027843570	1507027847034	1507027853810	1507027860494	1507027862914	1507027867213	1507027870685	1507027872626	1507027880568	1507027884294	1507027887874	1507027891190	1507027892505	1507027896005	1507027897518	1507027899153	1507027902971	1507027909273	1507027914569	1507027916487	1507027921755
293	3	156	2017-11-14	1510662558788	1510662566227	1510662567782	1510662571876	1510662573857	1510662590351	1510662593309	1510662594395	1510662603243	1510662608068	1510662610364	1510662611349	1510662627667	1510662635570	1510662638243	1510662644030	1510662648810	1510662655580	1510662660541	1510662664429	1510662666716	1510662670194	1510662671395	1510662672706	1510662693033	1510662696859	1510662702265	1510662708393	1510662716848	1510662719976	1510662725384	1510662730592	1510662732729	1510662742687	1510662746719	1510662749625	1510662758493	1510662760270	1510662764540	1510662766393	1510662771144	1510662777283	1510662783635	1510662788682	1510662790506	1510662801382
294	1	156	2017-08-26	1503749803859	1503749806660	1503749808491	1503749820799	1503749825628	1503749844472	1503749847506	1503749855715	1503749858088	1503749865899	1503749868497	1503749870727	1503749885153	1503749897916	1503749901713	1503749909085	1503749910977	1503749918422	1503749929112	1503749931693	1503749936604	1503749942143	1503749945589	1503749947636	1503749956227	1503749961461	1503749966304	1503749968613	1503749969605	1503749972316	1503749976326	1503749980831	1503749987486	1503749990994	1503749995215	1503750004154	1503750006513	1503750007657	1503750012058	1503750013848	1503750019724	1503750023138	1503750027419	1503750030537	1503750032114	1503750037609
294	2	156	2017-10-14	1507979000760	1507979002582	1507979003868	1507979011939	1507979018189	1507979028223	1507979031106	1507979032394	1507979033219	1507979041355	1507979045872	1507979047208	1507979054812	1507979064595	1507979066498	1507979070698	1507979072753	1507979078267	1507979083887	1507979085646	1507979086989	1507979093853	1507979095430	1507979096293	1507979101522	1507979106535	1507979108726	1507979110126	1507979111086	1507979116618	1507979121641	1507979126328	1507979133480	1507979136980	1507979142445	1507979144450	1507979145307	1507979146379	1507979150469	1507979152499	1507981707575	1507981710680	1507981716952	1507981724779	1507981727376	1507981731560
295	1	156	2017-08-20	1503265371179	1503265373650	1503265375386	1503265376380	1503265385589	1503265387885	1503265388969	1503265395592	1503265397504	1503265399065	1503265401410	1503265402265	1503265407118	1503265417307	1503265420900	1503265425972	1503265430821	1503265432348	1503265437078	1503265438161	1503265445464	1503265450899	1503265452300	1503265455316	1503265460549	1503265464651	1503265468330	1503265470190	1503265476749	1503265483946	1503265487194	1503265490462	1503265494627	1503265496745	1503265499919	1503265506401	1503265507660	1503265508877	1503265510897	1503265514095	1503265517523	1503265519253	1503265523367	1503265530129	1503265531261	1503265533121
296	1	156	2017-08-16	1502907183792	1502907190611	1502907198080	1502907200959	1502907220047	1502907230552	1502907261854	1502907273545	1502907275271	1502907276782	1502907279619	1502907280883	1502907283395	1502907284642	1502907286080	1502907287276	1502907289011	1502907321306	1502908272119	1502908300611	1502908306803	1502908312436	1502908314102	1502908318975	1502908335018	1502908338553	1502908340557	1502908353108	1502908367005	1502908371282	1502908385635	1502908388402	1502908390340	1502908392581	1502908394914	1502908397061	1502908398532	1502908400028	1502908402181	1502908403823	1502908408036	1502908409875	1502908411586	1502908412834	1502908414139	1502908415418
296	2	156	2017-09-26	1506452170674	1506452176497	1506452178694	1506452181749	1506452210784	1506452223490	1506452226681	1506452228186	1506452231489	1506452232764	1506452234851	1506452236082	1506452246437	1506452249294	1506452255598	1506452257599	1506452262677	1506452264985	1506452271164	1506452273104	1506452280161	1506452282342	1506452283479	1506452285043	1506452296309	1506452302367	1506452304267	1506452312797	1506452313908	1506452317576	1506452323725	1506452325409	1506452331034	1506452331949	1506452333968	1506452336157	1506452337169	1506452338284	1506452339508	1506452340622	1506452343246	1506452344638	1506452354648	1506452355645	1506452357966	1506452359083
296	3	156	2017-11-02	1509646561465	1509646568459	1509646573345	1509646575999	1509646581966	1509646600778	1509646607466	1509646609836	1509646619290	1509646621890	1509646624290	1509646625956	1509646637298	1509646648206	1509646651468	1509646654155	1509646656121	1509646659557	1509646670996	1509646675848	1509646682385	1509646683868	1509646685320	1509646687459	1509646696675	1509646699759	1509646702062	1509646711478	1509646715915	1509646718518	1509646728055	1509646730177	1509646732877	1509646734826	1509646736211	1509646737650	1509646738818	1509646739869	1509646741114	1509646742098	1509646742947	1509646743865	1509646745916	1509646747083	1509646748683	1509646749585
297	1	156	2017-09-17	1505674299545	1505674304066	1505674311033	1505674333287	1505674337372	1505674364151	1505674366692	1505674372720	1505674376758	1505674384285	1505674402136	1505674404088	1505674417301	1505674431495	1505674438572	1505674446058	1505674448980	1505674456506	1505674467610	1505674473388	1505674481660	1505674490773	1505674495810	1505674499871	1505674505164	1505674509861	1505674513735	1505674522753	1505674528835	1505674537631	1505674544563	1505674549085	1505674552987	1505674560622	1505674569246	1505674573148	1505674574635	1505674575831	1505674578270	1505674582331	1505674584174	1505674591697	1505674594371	1505674599851	1505674601321	1505674604137
297	2	156	2017-11-02	1509648637595	1509648640390	1509648643735	1509648646561	1509648660504	1509648664952	1509648667317	1509648668936	1509648672800	1509648683493	1509648691132	1509648692722	1509648698147	1509648704585	1509648708137	1509648714716	1509648717605	1509648723354	1509648735180	1509648740314	1509648742561	1509648747473	1509648752851	1509648757362	1509648763661	1509648766432	1509648768681	1509648770328	1509648776236	1509648779348	1509648783729	1509648789031	1509648794361	1509648807228	1509648811237	1509648813581	1509648814708	1509648815881	1509648819608	1509648823510	1509648825178	1509648829635	1509648831708	1509648833199	1509648834650	1509648836453
298	1	156	2017-09-20	1505937081856	1505937087919	1505937090670	1505937093955	1505937096096	1505937105611	1505937113745	1505937115557	1505937119576	1505937121151	1505937123808	1505937125555	1505937140327	1505937149793	1505937157429	1505937164761	1505937174452	1505937181994	1505937185249	1505937192177	1505937194409	1505937195974	1505937201475	1505937205224	1505937217496	1505937222919	1505937229713	1505937238574	1505937245623	1505937249778	1505937257770	1505937263654	1505937267109	1505937277517	1505937283912	1505937286539	1505937288139	1505937289758	1505937299043	1505937302082	1505937304350	1505937308737	1505937323788	1505937331898	1505937332855	1505937336846
299	1	156	2017-10-06	1507303483212	1507303498039	1507303505947	1507303509748	1507303528909	1507303538321	1507303542065	1507303543722	1507303548920	1507303551291	1507303556149	1507303560773	1507303579327	1507303587600	1507303590882	1507303595615	1507303598208	1507303601806	1507303606669	1507303613061	1507303615418	1507303616801	1507303618014	1507303620419	1507303626186	1507303628936	1507303630627	1507303636977	1507303639240	1507303641591	1507303647382	1507303655296	1507303661179	1507303662898	1507303664505	1507303666542	1507303669557	1507303671110	1507303678006	1507303683809	1507303686950	1507303692240	1507303698492	1507303700120	1507303702817	1507303704280
300	1	156	2017-08-21	1503329420259	1503329427218	1503329430237	1503329437297	1503329451385	1503329459329	1503329461461	1503329463942	1503329465761	1503329487507	1503329493406	1503329495037	1503329497130	1503329498631	1503329500304	1503329501491	1503329509850	1503329519412	1503329537643	1503329539998	1503329551036	1503329557570	1503329560102	1503329562128	1503329573210	1503329578146	1503329580727	1503329582767	1503329584199	1503329587077	1503329594643	1503329597257	1503329619910	1503329631838	1503329638116	1503329641220	1503329643175	1503329644280	1503329648061	1503329649412	1503329651388	1503329660500	1503329679477	1503329690418	1503329703593	1503329708463
301	1	156	2017-08-30	1504103279459	1504103288827	1504103297727	1504103302620	1504103308099	1504103317252	1504103323492	1504103325387	1504103334286	1504103338299	1504103341811	1504103351257	1504103352636	1504103359840	1504103362884	1504103369407	1504103370662	1504103377879	1504103379147	1504103386784	1504103388253	1504103404141	1504103407488	1504103410154	1504103412071	1504103413733	1504103419233	1504103420661	1504103429412	1504103430958	1504103436837	1504103437803	1504103445263	1504103447742	1504103452637	1504103460339	1504103461521	1504103465634	1504103471624	1504103472736	1504103479102	1504103480293	1504103486595	1504103487889	1504103493557	1504103494875
301	2	156	2017-10-16	1508147380864	1508147390870	1508147398347	1508147408601	1508147411512	1508147425319	1508147429968	1508147432223	1508147437053	1508147439016	1508147443951	1508147448528	1508147453599	1508147457477	1508147460174	1508147466242	1508147471482	1508147476861	1508147486302	1508147489852	1508147492983	1508147494718	1508147495572	1508147496901	1508147498157	1508147499125	1508147500837	1508147502581	1508147503924	1508147508858	1508147513306	1508147515098	1508147517524	1508147519242	1508147520306	1508147522169	1508147523250	1508147525498	1508147530206	1508147534487	1508147537338	1508147540453	1508147545353	1508147549970	1508147554012	1508147556180
302	1	156	2017-09-13	1505295670925	1505295681104	1505295686226	1505295691583	1505295703729	1505295710976	1505295713563	1505295714323	1505295715106	1505295715803	1505295716827	1505295719283	1505295963672	1505295966890	1505295968789	1505295969651	1505295976571	1505295980747	1505295986756	1505295988394	1505295990306	1505295998260	1505295999506	1505296001498	1505296011847	1505296016202	1505296022265	1505296026415	1505296029547	1505296030978	1505296035164	1505296036890	1505296038388	1505296042402	1505296048123	1505296049483	1505296050250	1505296051083	1505296053346	1505296058274	1505296060243	1505296064853	1505296070343	1505296073714	1505296078319	1505296681437
303	1	156	2017-09-25	1506369811775	1506369832845	1506369904286	1506369913361	1506369915037	1506369940948	1506369946325	1506369952788	1506369958245	1506369960362	1506369964236	1506369982471	1506370001490	1506370007922	1506370010872	1506370024507	1506370032256	1506370048784	1506370134454	1506370286405	1506370291363	1506370297897	1506370299626	1506370301919	1506370361351	1506370362955	1506370373382	1506370394245	1506370401848	1506370440150	1506370492001	1506370836650	1506370839221	1506370843790	1506370845137	1506370847847	1506370851297	1506370853491	1506370905760	1506370914887	1506370918172	1506370932853	1506370947851	1506370979170	1506370983163	1506370986395
303	2	156	2017-11-22	1511339592174	1511339636738	1511339643307	1511339645730	1511339647902	1511339656126	1511339660727	1511339662441	1511339664481	1511339671841	1511339673290	1511339674835	1511339696537	1511339710109	1511339727781	1511339730369	1511339743286	1511339747127	1511339756221	1511339760289	1511339761678	1511339763164	1511339764328	1511339766286	1511339768181	1511339769218	1511339771936	1511339913393	1511339914871	1511339920033	1511339936439	1511339942561	1511340042721	1511340044491	1511340045529	1511340047044	1511340062255	1511340063943	1511340075710	1511340077537	1511340089949	1511340096577	1511340099336	1511340101555	1511340102993	1511340104068
304	1	156	2017-09-11	1505128115882	1505128118778	1505128120828	1505128122703	1505128135730	1505128158028	1505128166874	1505128171600	1505128173297	1505128180405	1505128192913	1505128195370	1505128204228	1505128209938	1505128213821	1505128220234	1505128228180	1505128236938	1505128243861	1505128250620	1505128257567	1505128262814	1505128265181	1505128271254	1505128273299	1505128274357	1505128275241	1505128277054	1505128278069	1505128279475	1505128280550	1505128282428	1505128284682	1505128285518	1505128286298	1505128287741	1505128288808	1505128289668	1505128295167	1505128297113	1505128301298	1505128309044	1505128316759	1505128322437	1505128324753	1505128329769
305	1	156	2017-09-20	1505940931703	1505940942913	1505940945747	1505940948049	1505940955900	1505940970290	1505940981373	1505940988545	1505940992753	1505941000452	1505941008721	1505941018841	1505941029899	1505941035521	1505941039377	1505941050628	1505941052134	1505941059278	1505941061641	1505941068370	1505941071194	1505941078921	1505941084732	1505941086992	1505941090260	1505941091693	1505941092851	1505941094130	1505941098719	1505941101684	1505941106926	1505941112548	1505941117788	1505941119645	1505941121408	1505941123911	1505941125171	1505941126543	1505941128444	1505941134333	1505941136207	1505941141532	1505941147230	1505941159011	1505941165864	1505941169005
306	1	156	2017-09-28	1506635844995	1506635846773	1506635848123	1506635848973	1506635850128	1506635868581	1506635871622	1506635872805	1506635873950	1506635882278	1506635884009	1506635885127	1506635901399	1506635913772	1506635916166	1506635922940	1506635928982	1506635930578	1506635936909	1506635938600	1506635940239	1506635946653	1506635948215	1506635950865	1506635952735	1506635953512	1506635955830	1506635959266	1506635973333	1506635975183	1506635980535	1506635981437	1506635982459	1506635983740	1506635985523	1506635986998	1506635992813	1506635994549	1506635995575	1506636002126	1506636004278	1506636006353	1506636008252	1506636008820	1506636009503	1506636010237
306	2	156	2017-11-10	1510327901529	1510327903679	1510327905477	1510327906357	1510327907848	1510327914831	1510327916330	1510327917365	1510327918596	1510327923191	1510327926060	1510327927618	1510327939066	1510327944715	1510327952001	1510327956418	1510327961106	1510327963766	1510327969196	1510327970667	1510327980003	1510327986594	1510327989100	1510327990431	1510327992800	1510327993582	1510327997923	1510327999632	1510328004203	1510328007899	1510328013433	1510328014298	1510328015353	1510328016406	1510328017381	1510328018818	1510328019804	1510328021050	1510328023486	1510328031385	1510328033325	1510328037551	1510328041846	1510328045795	1510328048006	1510328048884
307	1	156	2017-08-22	1503409525346	1503409533090	1503409535174	1503409551919	1503409554249	1503409574356	1503409578831	1503409581854	1503409596098	1503409598075	1503409612393	1503409620287	1503409622423	1503409624257	1503409625653	1503409633293	1503409635001	1503409641211	1503409655219	1503409658237	1503409660690	1503409665477	1503409667495	1503409669158	1503409670658	1503409671873	1503409673012	1503409674527	1503409675816	1503409677914	1503409685615	1503409686943	1503409689046	1503409690545	1503409691943	1503409693128	1503409694277	1503409695413	1503409700159	1503409701644	1503409705355	1503409711135	1503409718918	1503409722479	1503409728878	1503409737954
308	1	156	2017-09-22	1506071864065	1506071886698	1506071897225	1506071903782	1506071906626	1506071909562	1506071911296	1506071912375	1506071913523	1506071915052	1506071922918	1506071930278	1506071932311	1506071933144	1506071934089	1506071935192	1506071940856	1506071942351	1506071944068	1506071945116	1506071948320	1506071953001	1506071954103	1506071955262	1506071964382	1506071973590	1506071974917	1506071976279	1506071981983	1506071986077	1506071992460	1506071994257	1506071999537	1506072002279	1506072003955	1506072005328	1506072006655	1506072007510	1506072009209	1506072010471	1506072013891	1506072017445	1506072023212	1506072027299	1506072031220	1506072034473
309	1	156	2017-10-27	1509121224585	1509121228056	1509121230792	1509121236015	1509121238184	1509121246816	1509121249667	1509121250782	1509121257239	1509121259752	1509121261413	1509121262509	1509121268789	1509121274036	1509121277369	1509121283637	1509121285548	1509121286786	1509121288880	1509121289896	1509121291871	1509121293147	1509121295791	1509121304613	1509121310563	1509121311515	1509121312286	1509121313695	1509121315062	1509121316126	1509121317169	1509121320968	1509121321819	1509121322466	1509121323065	1509121323692	1509121324513	1509121325163	1509121325791	1509121326601	1509121327635	1509121328334	1509121329116	1509121329702	1509121334721	1509121335400
310	1	156	2017-09-01	1504271430539	1504271433852	1504271435569	1504271447350	1504271449743	1504271460732	1504271464474	1504271465709	1504271470837	1504271471988	1504271483479	1504271490559	1504271496884	1504271504146	1504271506766	1504271507687	1504271509024	1504271515668	1504271522346	1504271527720	1504271530067	1504271531051	1504271532001	1504271533101	1504271534051	1504271534988	1504271535911	1504271536821	1504271537689	1504271538839	1504271539710	1504271540484	1504271541322	1504271542399	1504271543285	1504271544265	1504271545080	1504271545879	1504271546730	1504271547481	1504271548224	1504271548875	1504271549569	1504271550193	1504271550874	1504271551550
310	2	156	2017-10-19	1508414308588	1508414311132	1508414317343	1508414320398	1508414322124	1508414334756	1508414352562	1508414360395	1508414366298	1508414369041	1508414372744	1508414380049	1508414398872	1508414570146	1508414575200	1508414582251	1508414585980	1508414596917	1508414606061	1508414611962	1508414619794	1508414622354	1508414624355	1508414626335	1508414627245	1508414628043	1508414628971	1508414629775	1508414630589	1508414631411	1508414632137	1508414632888	1508414633679	1508414634413	1508414635227	1508414636037	1508414636849	1508414637617	1508414638633	1508414639353	1508414640033	1508414640903	1508414641797	1508414642457	1508414643149	1508414643878
310	3	156	2017-11-20	1511194811549	1511194816572	1511194818488	1511194819560	1511194820681	1511194832163	1511194845715	1511194847688	1511194850626	1511194851562	1511194874348	1511194881997	1511194894016	1511194903219	1511194905019	1511194914136	1511194915818	1511194921019	1511194922696	1511194926588	1511194928799	1511194929797	1511194930731	1511194931965	1511194932845	1511194933704	1511194934569	1511194935487	1511194936733	1511194938017	1511194938985	1511194939789	1511194940829	1511194941644	1511194942468	1511194943367	1511194944233	1511194945065	1511194945994	1511194946858	1511194947703	1511194948581	1511194949486	1511194950238	1511194951016	1511194951832
311	1	156	2017-10-14	1508006544795	1508006568728	1508006573493	1508006588895	1508006593602	1508006613828	1508006630429	1508006633935	1508006636266	1508006645056	1508006668474	1508006674113	1508006698794	1508006709626	1508006714244	1508006717322	1508006724775	1508006727664	1508006735577	1508006738807	1508006749474	1508006753119	1508006755206	1508006757460	1508006768492	1508006770960	1508006773538	1508006776515	1508006778423	1508006786128	1508006797873	1508006803047	1508006805403	1508006809173	1508006810537	1508006812975	1508006824539	1508006829206	1508006836229	1508006839463	1508006843712	1508006854207	1508006865961	1508006877660	1508006882330	1508006884915
312	1	156	2017-08-18	1503072914429	1503072971616	1503072988117	1503072991569	1503073016560	1503073026669	1503073037356	1503073046500	1503073052336	1503073054950	1503073058017	1503073059532	1503073096315	1503073107072	1503073114629	1503073126866	1503073134466	1503073136834	1503073147020	1503073149264	1503073157637	1503073161041	1503073167259	1503073170579	1503073184942	1503073192544	1503073199632	1503073202828	1503073215032	1503073226590	1503073476778	1503073484157	1503073492022	1503073497674	1503073507764	1503073517176	1503073519425	1503073532925	1503073540906	1503073544334	1503073547322	1503073550827	1503073591655	1503073595186	1503073600487	1503073604563
312	2	156	2017-10-16	1508177197606	1508177200006	1508177202201	1508177203885	1508177219126	1508177246796	1508177257034	1508177260742	1508177261992	1508177264596	1508177267021	1508177268224	1508177294752	1508177307154	1508177309076	1508177322899	1508177334534	1508177336915	1508177342651	1508177344186	1508177347064	1508177349514	1508177354161	1508177393658	1508177400628	1508177404464	1508177407272	1508177415302	1508177422489	1508177445210	1508177457172	1508177466312	1508177472444	1508177474246	1508177479343	1508177484962	1508177486682	1508177488096	1508177492560	1508177560267	1508177561904	1508177563928	1508177575250	1508177579598	1508177582281	1508177605016
312	3	156	2017-11-15	1510729035390	1510729037977	1510729049130	1510729051584	1510729065458	1510729072560	1510729081161	1510729085780	1510729089461	1510729091683	1510729094282	1510729095596	1510729108275	1510729118111	1510729131294	1510729142366	1510729149310	1510729151830	1510729158934	1510729160928	1510729167738	1510729173002	1510729175772	1510729182624	1510729200066	1510729205967	1510729209361	1510729211101	1510729219663	1510729226819	1510729232035	1510729236643	1510729241828	1510729244417	1510729249409	1510729262474	1510729264280	1510729265828	1510729274615	1510729276337	1510729278295	1510729283605	1510729293209	1510729299576	1510729301388	1510729306509
313	1	156	2017-08-30	1504119085609	1504119089134	1504119091590	1504119103949	1504119133121	1504119142739	1504119145729	1504119148435	1504119156099	1504119162646	1504119171655	1504119173730	1504119181582	1504119186660	1504119191707	1504119202122	1504119211835	1504119214582	1504119220174	1504119221710	1504119232812	1504119234611	1504119235887	1504119238788	1504119245904	1504119248466	1504119254120	1504119259119	1504119263555	1504119265477	1504119271923	1504119274245	1504119276631	1504119286974	1504119293815	1504119299743	1504119301974	1504119305656	1504119309893	1504119311286	1504119314710	1504119317269	1504119322613	1504119329806	1504119335966	1504119339148
313	2	156	2017-10-10	1507668109893	1507668112544	1507668113847	1507668115501	1507668116712	1507668126720	1507668129643	1507668130646	1507668132063	1507668138865	1507668155009	1507668163768	1507668169262	1507668176843	1507668178864	1507668185490	1507668187100	1507668193982	1507668196818	1507668201878	1507668203793	1507668204841	1507668205939	1507668207174	1507668220160	1507668221840	1507668223595	1507668226560	1507668227935	1507668231085	1507668236478	1507668237729	1507668239138	1507668240290	1507668241320	1507668242438	1507668243396	1507668244325	1507668246361	1507668247922	1507668253822	1507668258065	1507668285704	1507668304687	1507668309119	1507668315522
313	3	156	2017-11-21	1511299264919	1511299268644	1511299269905	1511299270970	1511299273306	1511299279468	1511299281572	1511299282679	1511299285987	1511299287164	1511299293967	1511299295437	1511299303073	1511299308853	1511299310342	1511299325237	1511299328043	1511299332865	1511299335164	1511299339482	1511299346824	1511299351443	1511299352810	1511299354179	1511299359940	1511299361690	1511299367043	1511299370268	1511299373556	1511299375925	1511299381757	1511299386195	1511299388333	1511299389632	1511299390999	1511299392072	1511299393020	1511299393988	1511299397939	1511299399332	1511299403571	1511299411681	1511299427785	1511299431001	1511299433855	1511299435615
314	1	156	2017-09-14	1505388314676	1505388319084	1505388322552	1505388324260	1505388336989	1505388347783	1505388350355	1505388385427	1505388389392	1505388417534	1505388422334	1505388425958	1505388430665	1505388433839	1505388437359	1505388447629	1505388457474	1505388483227	1505388486944	1505388489075	1505388494132	1505388503979	1505388506073	1505388509278	1505388549317	1505388550871	1505388553951	1505388554655	1505388564689	1505388569113	1505388579557	1505388584109	1505388586617	1505388588740	1505388593055	1505388596692	1505388598043	1505388599181	1505388602545	1505388605106	1505388613435	1505388616554	1505388639254	1505388639555	1505388642613	1505388650956
314	2	156	2017-11-02	1509610929680	1509610934741	1509610936500	1509610938172	1509610951604	1509610964589	1509610969844	1509610973100	1509610975220	1509610986251	1509610994847	1509610996234	1509611007446	1509611012624	1509611015082	1509611020577	1509611025217	1509611030581	1509611038338	1509611041792	1509611044075	1509611047641	1509611050914	1509611052569	1509611079274	1509611088433	1509611089298	1509611089998	1509611096503	1509611107528	1509611139814	1509611146600	1509611149779	1509611151422	1509611156181	1509611160296	1509611161363	1509611162349	1509611164228	1509611165910	1509611167533	1509611170979	1509611186955	1509611188085	1509611191266	1509611201136
315	1
316	1	156	2017-08-21	1503320017345	1503320029632	1503320032129	1503320051138	1503320060358	1503320064385	1503320068273	1503320102699	1503320106086	1503320108518	1503320137517	1503320140221	1503320144360	1503320145864	1503320147688	1503320161978	1503320168391	1503320175663	1503320196271	1503320198647	1503320216028	1503320231847	1503320235255	1503320236820	1503320261399	1503320275148	1503320277624	1503320281420	1503320284780	1503320289277	1503320297329	1503320317909	1503320347694	1503320358244	1503320370610	1503320375120	1503320376707	1503320379028	1503320380470	1503320381893	1503320383267	1503320384276	1503320385251	1503320386211	1503320387323	1503320388540
317	1	156	2017-08-30	1504128480429	1504128491172	1504128499693	1504128506946	1504128513270	1504128522237	1504128532845	1504128539866	1504128543752	1504128546162	1504128548849	1504128554579	1504128560752	1504128568346	1504128571143	1504128574355	1504128580074	1504128587392	1504128602455	1504128612169	1504128617525	1504128623535	1504128625869	1504128630605	1504128633526	1504128634584	1504128635518	1504128637272	1504128638343	1504128639966	1504128641321	1504128642462	1504128643322	1504128644161	1504128644855	1504128646488	1504128647429	1504128648209	1504128654130	1504128658683	1504128665006	1504128669092	1504128674900	1504128679715	1504128686211	1504128692050
317	2	156	2017-11-20	1511195518412	1511195522625	1511195525569	1511195532941	1511195534520	1511195541600	1511195543492	1511195544578	1511195545894	1511195552317	1511195554033	1511195555131	1511195560748	1511195568462	1511195570243	1511195571923	1511195579178	1511195583914	1511195591877	1511195595509	1511195597949	1511195605774	1511195606793	1511195607924	1511195609696	1511195610348	1511195610860	1511195611413	1511195612284	1511195613198	1511195613941	1511195614727	1511195618392	1511195619196	1511195619912	1511195620695	1511195621467	1511195622099	1511195625360	1511195627218	1511195631275	1511195634787	1511195644912	1511195648544	1511195653988	1511195660162
318	1	156	2017-09-15	1505477004451	1505477007711	1505477009540	1505477011194	1505477012112	1505477023018	1505477031924	1505477033621	1505477035123	1505477035906	1505477038248	1505477047284	1505477048902	1505477056684	1505477057775	1505477175124	1505477188230	1505477208026	1505477211749	1505477212980	1505477213903	1505477227468	1505477230473	1505477231444	1505477232412	1505477233318	1505477235169	1505477235944	1505477237116	1505477238056	1505477238796	1505477239862	1505477240884	1505477241825	1505477242584	1505477243387	1505477244278	1505477244936	1505477246391	1505477247856	1505477267734	1505477274332	1505477294955	1505477304265	1505477312580	1505477340518
318	2	156	2017-11-09	1510222955148	1510223742444	1510223743054	1510226421068	1510228774668	1510228780977	1510228790242	1510228795080	1510244348265	1510244351519	1510244358643	1510244363790	1510244368039	1510244369946	1510244370835	1510244375619	1510244376857	1510244378643	1510244379599	1510244380601	1510244381675	1510244385904	1510244387303	1510244388525	1510244389236	1510244390035	1510244390654	1510244392075	1510244392700	1510244393511	1510244394725	1510244405228	1510244410237	1510244411451	1510244412251	1510244412887	1510244413708	1510244414709	1510244419728	1510244420871	1510244421517	1510244427695	1510244432444	1510244437141	1510244441878	1510244449650
319	1	156	2017-08-16	1502882378577	1502882380006	1502882381001	1502882382024	1502882398948	1502882404422	1502882416181	1502882423530	1502882425990	1502882433525	1502882436474	1502882437827	1502882453018	1502882459913	1502882462557	1502882467629	1502882474580	1502882476252	1502882483172	1502882484499	1502882486111	1502882489520	1502882491016	1502882492754	1502882507287	1502882511531	1502882514349	1502882515742	1502882518559	1502882520773	1502882524057	1502882538064	1502882539795	1502882541516	1502882545077	1502882547778	1502882548976	1502882550067	1502882551371	1502882552393	1502882553462	1502882554930	1502882555941	1502882561587	1502882562606	1502882567284
320	1	156	2017-09-15	1505476832243	1505476868141	1505476870752	1505476885644	1505476887570	1505476897574	1505476907789	1505476914754	1505476919644	1505476920803	1505476925982	1505476927902	1505476940524	1505476945610	1505476948411	1505476954719	1505476959597	1505476968520	1505476970688	1505476977912	1505476988006	1505476989566	1505476990510	1505476992072	1505476993242	1505476997312	1505476999013	1505477001327	1505477003042	1505477004571	1505477015519	1505477016844	1505477018355	1505477019714	1505477020613	1505477021943	1505477023495	1505477024888	1505477028692	1505477029985	1505477032755	1505477034349	1505477049818	1505477057273	1505477064031	1505477071405
321	1	156	2017-09-15	1505487147261	1505487179393	1505487199933	1505487202793	1505487213589	1505487222904	1505487224866	1505487226556	1505487227993	1505487254141	1505487257467	1505487258433	1505487272344	1505487289140	1505487291841	1505487298516	1505487304602	1505487309136	1505487312608	1505487321730	1505487326428	1505487332607	1505487334151	1505487336389	1505487351142	1505487352804	1505487354454	1505487356716	1505487366576	1505487369732	1505487380498	1505487386577	1505487392601	1505487394132	1505487400180	1505487401787	1505487402821	1505487408331	1505487410739	1505487412476	1505487413940	1505487416082	1505487420460	1505487431408	1505487433044	1505487434013
321	2	156	2017-11-01	1509578953896	1509578959925	1509578962382	1509578964239	1509578970118	1509578975474	1509578981481	1509578984864	1509578991750	1509579005795	1509579008059	1509579009468	1509579017094	1509579022264	1509579028057	1509579033165	1509579039172	1509579043400	1509579046685	1509579053482	1509579056497	1509579061356	1509579066188	1509579069718	1509579085618	1509579087435	1509579089185	1509579095395	1509579102994	1509579105966	1509579113574	1509579117712	1509579123746	1509579125589	1509579127590	1509579133024	1509579135770	1509579137033	1509579138499	1509579139762	1509579141317	1509579143772	1509579145900	1509579150790	1509579151996	1509579153059
322	1	156	2017-08-25	1503657982507	1503657995740	1503658007820	1503658015698	1503658026439	1503658039066	1503658044472	1503658048861	1503658051032	1503658055502	1503658061759	1503658064632	1503658072055	1503658080031	1503658083218	1503658090773	1503658099783	1503658111159	1503658117368	1503658121807	1503658127663	1503658132433	1503658134239	1503658135510	1503658141178	1503658146767	1503658149553	1503658151772	1503658152926	1503658155549	1503658159848	1503658164870	1503658171544	1503658177696	1503658182741	1503658187863	1503658189579	1503658190614	1503658194281	1503658196307	1503658201439	1503658205464	1503658209734	1503658217759	1503658220791	1503658223049
322	2	156	2017-10-13	1507900970985	1507900976445	1507900978582	1507900985020	1507900986313	1507900995162	1507900998991	1507901000004	1507901010545	1507901023910	1507901025881	1507901028759	1507901035691	1507901045115	1507901048428	1507901055909	1507901058371	1507901062266	1507901077280	1507901081085	1507901086342	1507901090646	1507901092236	1507901093887	1507901100356	1507901104749	1507901109998	1507901113935	1507901115592	1507901117987	1507901121762	1507901125514	1507901130321	1507901137525	1507901141783	1507901145902	1507901147462	1507901148488	1507901152185	1507901154542	1507901155485	1507901159467	1507901165207	1507901173448	1507901175265	1507901177155
323	1	156	2017-09-21	1506002181054	1506002286061	1506002289151	1506002298213	1506002301572	1506002311640	1506002315867	1506002318075	1506002331130	1506002333394	1506002334945	1506002341512	1506002396323	1506002412274	1506002414716	1506002415888	1506002416963	1506002419096	1506002420352	1506002430063	1506002432479	1506002433394	1506002434480	1506002436559	1506002438114	1506002438931	1506002439679	1506002441722	1506002442582	1506002443471	1506002444423	1506002445272	1506002446111	1506002446896	1506002447728	1506002448724	1506002449583	1506002450484	1506002451338	1506002452112	1506002454819	1506002457070	1506002513769	1506002524728	1506002527784	1506002528762
323	2	156	2017-11-03	1509729005635	1509729057394	1509729060834	1509729068750	1509729071150	1509729124505	1509729131931	1509729134159	1509729146540	1509729148328	1509729150165	1509729159721	1509729179230	1509729192379	1509729194990	1509729195989	1509729196887	1509729208532	1509729216357	1509729222050	1509729224146	1509729225420	1509729226431	1509729228118	1509729229197	1509729229989	1509729231069	1509729232703	1509729234317	1509729235445	1509729236364	1509729237215	1509729238062	1509729238935	1509729239787	1509729241157	1509729242042	1509729242961	1509729243963	1509729245437	1509729248243	1509729249865	1509729278130	1509729286128	1509729288690	1509729289573
324	1	156	2017-09-22	1506090327295	1506090357579	1506090361871	1506090367122	1506090378041	1506090457504	1506090476755	1506090480740	1506090485625	1506090486926	1506090491322	1506090493335	1506090514321	1506090521807	1506090527819	1506090533770	1506090541384	1506090606748	1506090617117	1506090623171	1506090631624	1506090639607	1506090642993	1506090646893	1506090664639	1506090711334	1506090731162	1506090738454	1506090744335	1506090748500	1506090754370	1506090763011	1506090769044	1506090774708	1506090777736	1506090781347	1506090786500	1506090788706	1506090793023	1506090795865	1506090814858	1506090821729	1506090844735	1506090851468	1506090868400	1506090878745
324	2	156	2017-11-02	1509640894024	1509640902338	1509640904546	1509640914888	1509640926842	1509640938917	1509640949045	1509640957287	1509640963553	1509640973564	1509640976684	1509640978063	1509640989857	1509640999633	1509641006484	1509641014549	1509641021258	1509641028971	1509641039048	1509641041889	1509641047644	1509641050515	1509641051745	1509641053772	1509641065475	1509641071476	1509641080545	1509641086011	1509641092314	1509641094807	1509641105346	1509641109458	1509641116856	1509641124289	1509641130933	1509641136982	1509641141625	1509641144880	1509641149047	1509641152035	1509641157888	1509641165889	1509641177890	1509641199469	1509641206259	1509641212118
325	1	44		1504076984900	1504077002122	1504077028987	1504077034972	1504077056571	1504077068842	1504077072932	1504077083916	1504077092090	1504077103109	1504077115943	1504077117829	1504077130519	1504077140061	1504077151168	1504077160548	1504077171147	1504077173972	1504077187361	1504077189913	1504077199337	1504077205944	1504077219316	1504077224829	1504077237536	1504077243173	1504077250198	1504077257912	1504077264723	1504077271387	1504077277156	1504077283334	1504077296810	1504077307385	1504077312482	1504077317813	1504077319758	1504077327070	1504077332893	1504077335112	1504077348162	1504077381204	1504077388244	1504077397150	1504077404062
325	2	156	2017-09-02	1504325453040	1504325487203	1504325496881	1504325506311	1504325517834	1504325528495	1504325531161	1504325541552	1504325548842	1504325549773	1504325554593	1504325557061	1504325569734	1504325581065	1504325588816	1504325603632	1504325612478	1504325615407	1504325624040	1504325626657	1504325643121	1504325653401	1504325660544	1504325674427	1504325683800	1504325687601	1504325704098	1504325719647	1504325724362	1504325733303	1504325739882	1504325745369	1504325752456	1504325757886	1504325764528	1504325778725	1504325780723	1504325787851	1504325793841	1504325797358	1504325807184	1504325816486	1504325824630	1504325834148	1504325839495	1504325847785
326	1	156	2017-09-30	1506757729517	1506757752232	1506757763319	1506757773280	1506757774913	1506757786259	1506757789318	1506757790567	1506757793575	1506757802148	1506757805727	1506757806905	1506757815125	1506757823682	1506757825687	1506757832199	1506757840001	1506757847009	1506757857076	1506757859893	1506757867785	1506757872236	1506757874155	1506757875884	1506757885810	1506757887789	1506757889863	1506757892094	1506757896396	1506757898311	1506757906793	1506757910878	1506757912790	1506757914286	1506757915590	1506757921099	1506757922551	1506757923886	1506757929014	1506757931014	1506757933462	1506757941547	1506757948158	1506757955443	1506757959765	1506757964480
326	2	156	2017-11-10	1510338077623	1510338087105	1510338088430	1510338093553	1510338095452	1510338113456	1510338116708	1510338117854	1510338126892	1510338133041	1510338136142	1510338137294	1510338150242	1510338154765	1510338156606	1510338161213	1510338166869	1510338169086	1510338173814	1510338177558	1510338181798	1510338185580	1510338187199	1510338189338	1510338196145	1510338200862	1510338202832	1510338204482	1510338208136	1510338210862	1510338216272	1510338220264	1510338221966	1510338223381	1510338224781	1510338230140	1510338231710	1510338232693	1510338235917	1510338246266	1510338247981	1510338249913	1510338255755	1510338262913	1510338267693	1510338285189
327	1	0		1503090423535	1503090425076
328	1	156	2017-09-18	1505761071085	1505761093562	1505761100539	1505761103729	1505761106025	1505761120413	1505761136195	1505761139164	1505761142083	1505761157476	1505761162245	1505761174374	1505761216714	1505761237479	1505761242204	1505761254748	1505761262029	1505761265649	1505761282972	1505761289881	1505761301854	1505761305191	1505761307506	1505761309721	1505761334608	1505761338010	1505761341990	1505761356095	1505761367179	1505761371367	1505761383443	1505761393324	1505761404504	1505761408773	1505761418849	1505761422501	1505761429973	1505761435676	1505761438242	1505761440127	1505761450945	1505761464747	1505761480952	1505761499552	1505761521149	1505761527080
328	2	156	2017-10-31	1509469671231	1509469679069	1509469681513	1509469683363	1509469685010	1509469688457	1509469689773	1509469691052	1509469692280	1509469693567	1509469696126	1509469697645	1509469706361	1509469710113	1509469721619	1509469723423	1509469724585	1509469726006	1509469727412	1509469728655	1509469729925	1509469731225	1509469732681	1509469734195	1509469749985	1509469766480	1509469772286	1509469774944	1509469776425	1509469779548	1509469789247	1509469798874	1509469811580	1509469816093	1509469832027	1509469834965	1509469837475	1509469848565	1509469852614	1509469854066	1509469856465	1509469864707	1509469877776	1509469889919	1509469905038	1509469908255
329	1	156	2017-08-22	1503384807229	1503384817561	1503384824347	1503384828955	1503384833496	1503384842313	1503384844735	1503384865126	1503384871710	1503384874539	1503384881705	1503384883694	1503384902594	1503384908624	1503384915985	1503384922763	1503384928575	1503384931616	1503384941246	1503384943212	1503384951065	1503384954755	1503384957267	1503384960183	1503384966910	1503384971937	1503384976146	1503384982076	1503384988942	1503384996867	1503385002540	1503385007335	1503385017133	1503385025453	1503385034308	1503385040484	1503385047009	1503385048839	1503385056231	1503385058535	1503385065628	1503385077527	1503385082703	1503385089182	1503385095028	1503385100151
330	1	156	2017-09-20	1505927519671	1505927526261	1505927534391	1505927539625	1505927550027	1505927554473	1505927557246	1505927560488	1505927562570	1505927569823	1505927572351	1505927573577	1505927583777	1505927590567	1505927592211	1505927595775	1505927599060	1505927602920	1505927611667	1505927615276	1505927618300	1505927622573	1505927624272	1505927625284	1505927626412	1505927627046	1505927627879	1505927629832	1505927631567	1505927632789	1505927633530	1505927634317	1505927635030	1505927635631	1505927636263	1505927636832	1505927637631	1505927638230	1505927638930	1505927639601	1505927640282	1505927640897	1505927641597	1505927642165	1505927642817	1505927643486
330	2	156	2017-11-01	1509525442491	1509525448675	1509525455384	1509525458759	1509525460337	1509525467529	1509525469359	1509525470271	1509525474207	1509525478865	1509525481007	1509525482310	1509525487715	1509525492894	1509525494457	1509525499322	1509525501450	1509525508491	1509525512448	1509525513951	1509525515219	1509525520209	1509525521653	1509525522945	1509525523820	1509525524470	1509525525065	1509525526639	1509525527920	1509525528804	1509525529486	1509525530275	1509525531022	1509525531785	1509525532546	1509525533293	1509525534264	1509525535047	1509525535872	1509525536695	1509525537394	1509525538070	1509525538836	1509525539631	1509525540314	1509525541080
331	1	156	2017-11-21	1511273165028	1511273170732	1511273180199	1511273189993	1511273198050	1511273212792	1511273221960	1511273227711	1511273239166	1511273244080	1511273255258	1511273264286	1511273267161	1511273268523	1511273271484	1511273272428	1511273281625	1511273287144	1511273289639	1511273291259	1511273292867	1511273294182	1511273295386	1511273296649	1511273299265	1511273300778	1511273307399	1511273314743	1511273319131	1511273322004	1511273325295	1511273326411	1511273332901	1511273336939	1511273337984	1511273339199	1511273340181	1511273341410	1511273342932	1511273344553	1511273352948	1511273357955	1511273365370	1511273370950	1511273373689	1511273374978
332	1	156	2017-08-22	1503401679945	1503401731232	1503401732825	1503401732980	1503401733135	1503401737520	1503401743931	1503401744886	1503401745974	1503401751702	1503401752382	1503401755046	1503401757446	1503401758709	1503401760870	1503401768416	1503401769304	1503401771838	1503401779798	1503401782126	1503401783808	1503401785135	1503401786544	1503401788295	1503401797169	1503401798126	1503401799294	1503401800639	1503401806157	1503401806837	1503401810359	1503401816587	1503401818458	1503401826797	1503401827535	1503401831758	1503401833078	1503401834351	1503401837224	1503401846521	1503401847486	1503401856317	1503401862390	1503401864341	1503401868220	1503401869801
333	1	156	2017-08-21	1503328487852	1503328493233	1503328495254	1503328508576	1503328536991	1503328544716	1503328547112	1503328548544	1503328557380	1503328559360	1503328576674	1503328578837	1503328589787	1503328596920	1503328599512	1503328606948	1503328620641	1503328622816	1503328629741	1503328633026	1503328634763	1503328640055	1503328641792	1503328643881	1503328651111	1503328655015	1503328658914	1503328664142	1503328673435	1503328676768	1503328683063	1503328687059	1503328690859	1503328697455	1503328700919	1503328704177	1503328706737	1503328707881	1503328709393	1503328715977	1503328722635	1503328727449	1503328736056	1503328749436	1503328752136	1503328753389
333	2	156	2017-10-04	1507072176228	1507072180911	1507072188241	1507072195490	1507072202687	1507072210506	1507072217590	1507072220377	1507072225722	1507072227263	1507072242921	1507072244571	1507072265820	1507072275997	1507072279126	1507072284584	1507072291406	1507072293285	1507072300065	1507072301450	1507072303380	1507072305991	1507072307089	1507072308616	1507072318344	1507072322848	1507072327140	1507072333429	1507072335280	1507072338528	1507072345812	1507072352369	1507072358591	1507072365060	1507072370388	1507072373088	1507072378370	1507072379975	1507072381390	1507072384852	1507072391107	1507072397178	1507072401264	1507072407708	1507072412034	1507072414352
333	3	156	2017-11-14	1510668075990	1510668084865	1510668087736	1510668094153	1510668100466	1510668106752	1510668109129	1510668111470	1510668119924	1510668121579	1510668129793	1510668131600	1510668141016	1510668145251	1510668147140	1510668152390	1510668157357	1510668159288	1510668164594	1510668166128	1510668167372	1510668174273	1510668175849	1510668177279	1510668182955	1510668186695	1510668192169	1510668195805	1510668198193	1510668201188	1510668206542	1510668210679	1510668217104	1510668221046	1510668224741	1510668226398	1510668227392	1510668228490	1510668229946	1510668234048	1510668238492	1510668244128	1510668251981	1510668256904	1510668261578	1510668262948
334	1	156	2017-10-06	1507282396563	1507282405719	1507282410719	1507282424427	1507282443022	1507282472678	1507282474151	1507282476134	1507282477433	1507282484422	1507282494678	1507282497543	1507282517860	1507282540878	1507282545847	1507282553844	1507282568976	1507282572998	1507282587526	1507282589438	1507282601207	1507282603895	1507282646816	1507282647486	1507282654886	1507282657800	1507282660600	1507282663719	1507282672547	1507282681255	1507282728928	1507282749542	1507282761490	1507282765338	1507282773071	1507282782489	1507282786482	1507282790594	1507282810523	1507282813882	1507282828716	1507282835180	1507282858068	1507282863434	1507282875902	1507282881900
334	2	156	2017-11-22	1511358322593	1511358351174	1511358354460	1511358358293	1511358363041	1511358367206	1511358371871	1511358373118	1511358374247	1511358375991	1511358378814	1511358380518	1511358392810	1511358400143	1511358403862	1511358409706	1511358414311	1511358416119	1511358428693	1511358430398	1511358433205	1511358438823	1511358440879	1511358443158	1511358449777	1511358454197	1511358455296	1511358457350	1511358462326	1511358469557	1511358475042	1511358479809	1511358482525	1511358495150	1511358500643	1511358508009	1511358509669	1511358515021	1511358517446	1511358522242	1511358531806	1511358536973	1511358544958	1511358552943	1511358558244	1511358562350
335	1	156	2017-09-25	1506347910863	1506347913540	1506347915300	1506347916937	1506347918751	1506347936783	1506347946967	1506347952477	1506347954218	1506347958539	1506347960530	1506347961597	1506347968405	1506347972958	1506347981407	1506347987350	1506347990222	1506347992270	1506347996878	1506347999213	1506348003541	1506348010266	1506348012629	1506348019766	1506348028372	1506348034737	1506348039585	1506348043887	1506348048887	1506348052253	1506348056280	1506348062295	1506348065127	1506348066675	1506348070453	1506348073288	1506348074279	1506348075364	1506348076818	1506348082282	1506348088511	1506348093952	1506348098250	1506348102549	1506348104999	1506348106841
336	1	156	2017-08-19	1503153400197	1503153405508	1503153406778	1503153408221	1503153409707	1503153411758	1503153414954	1503153416548	1503153418051	1503153424369	1503153426611	1503153428780	1503153444791	1503153455433	1503153459966	1503153461487	1503153463922	1503153466240	1503153476186	1503153484384	1503153487835	1503153495585	1503153500386	1503153505095	1503153506823	1503153511109	1503153512690	1503153534138	1503153536704	1503153538484	1503153553755	1503153555329	1503153556998	1503153559256	1503153561267	1503153563628	1503153565303	1503153566174	1503153568227	1503153569501	1503153575378	1503153576662	1503153586842	1503153591612	1503153592787	1503153594089
336	2	156	2017-10-12	1507791512516	1507791515122	1507791518546	1507791523164	1507791526033	1507791529298	1507791531048	1507791532049	1507791532968	1507791534534	1507791536094	1507791537315	1507791539566	1507791540534	1507791542654	1507791557848	1507791561588	1507798279128	1507798298416	1507798303534	1507798316854	1507798325385	1507798327721	1507798329183	1507798331191	1507798342838	1507798345217	1507798358537	1507798360319	1507798361991	1507798369953	1507798371469	1507798373936	1507798376196	1507798377567	1507798387524	1507798390186	1507798391071	1507798393010	1507798394054	1507798395489	1507798396455	1507798403437	1507798406909	1507798408294	1507798409590
336	3	156	2017-11-13	1510589767374	1510589772028	1510589793152	1510589794324	1510589802517	1510589808098	1510589816044	1510589818398	1510589820295	1510589821430	1510589822864	1510589824378	1510589835569	1510589843252	1510589846745	1510589860037	1510589863121	1510589864564	1510589883323	1510589891658	1510589898924	1510589905242	1510589906669	1510589913812	1510589916186	1510589925311	1510589927030	1510589934160	1510589935782	1510589938614	1510589946512	1510589947841	1510589949499	1510589951431	1510589952799	1510589954723	1510589958689	1510589959562	1510589960923	1510589968024	1510589968223	1510589968815	1510589978133	1510589980966	1510589982740	1510589984214
337	1	156	2017-10-02	1506968874445	1506968884880	1506968887529	1506968890050	1506968901744	1506968904469	1506968906355	1506968908355	1506968911130	1506968921806	1506968944127	1506968947187	1506968971560	1506968983112	1506968988417	1506968994088	1506969009772	1506969015485	1506969025565	1506969028431	1506969031517	1506969038181	1506969040291	1506969043450	1506969059037	1506969068877	1506969078948	1506969092964	1506969100848	1506969111073	1506969120522	1506969130761	1506969139488	1506969150876	1506969159358	1506969166658	1506969169349	1506969171454	1506969180592	1506969187603	1506969190820	1506969196541	1506969208387	1506969216613	1506969228698	1506969231167
338	1	156	2017-10-30	1509369626878	1509369650855	1509369652769	1509369659433	1509373108391	1509373116148	1509373119179	1509373120480	1509373126048	1509373133096	1509373144821	1509373149399	1509373154900	1509373159879	1509373162557	1509373174047	1509373176087	1509373182541	1509373188888	1509373197873	1509373202049	1509373209298	1509373211669	1509373213227	1509373222567	1509373224245	1509373226912	1509373230640	1509373238197	1509373245296	1509373250414	1509373254813	1509373261992	1509373270500	1509373275951	1509373285961	1509373288924	1509373293080	1509373297212	1509373298928	1509373304655	1509373389494	1509373396969	1509373404332	1509373407334	1509373414347
339	1	156	2017-08-24	1503566951045	1503566969867	1503566976503	1503566979880	1503566989794	1503566994777	1503567001876	1503567004144	1503567005637	1503567012435	1503567019502	1503567022059	1503567043816	1503567048705	1503567053936	1503567063499	1503567070495	1503567076301	1503567086369	1503567091908	1503567094064	1503567100055	1503567104331	1503567106731	1503567115371	1503567119029	1503567123994	1503567127157	1503567131890	1503567137314	1503567142764	1503567146826	1503567151580	1503567154026	1503567159547	1503567161978	1503567162797	1503567166056	1503567170487	1503567171889	1503567174477	1503567182704	1503567187702	1503567194281	1503567195751	1503567196501
339	2	156	2017-10-05	1507220576082	1507220583238	1507220587783	1507220590863	1507220599593	1507220606245	1507220610985	1507220613623	1507220618623	1507220626199	1507220630275	1507220631969	1507220639838	1507220645229	1507220652838	1507220658120	1507220669069	1507220676029	1507220681240	1507220686412	1507220692038	1507220700911	1507220705554	1507220708302	1507220715694	1507220719482	1507220725037	1507220731586	1507220741833	1507220747306	1507220755958	1507220760135	1507220765006	1507220767912	1507220772442	1507220775161	1507220776708	1507220781271	1507220787433	1507220789161	1507220790921	1507220792440	1507220799588	1507220802265	1507220803560	1507220804711
[truncated: 18 more rows]
[truncated: 111 more columns]

## Sheet: Table C
Table C. Device characteristics from the EatWellUK study
[truncated: 615 more rows]

## Sheet: Table D
Table D. Feedback summary and classification of the EatWellUK study FFQ
[truncated: 46 more rows]
